# Supplementary material for: Immunoglobulin G N-glycan markers of accelerated biological aging during chronic HIV infection
Source: Nat Commun. 2024 Apr 10;15:3035. doi: 10.1038/s41467-024-47279-4 (PMC11006954; doi:10.1038/s41467-024-47279-4)
Supplement: Supplementary file 4 — Source Data [file 41467_2024_47279_MOESM4_ESM.xlsx]

## Sheet: Figure_1
Figure 1b					Figure 1C					Figure 1D					Figure 1E					Figure 1F
% of agalactosylated IgG glycans					% of Terminal galactosylated IgG glycans					% of sialylated IgG glycans					% of core fucosylated IgG glycans					% of core bisected GlcNac IgG glycans
WLWoH	WLWH	MLWoH	MLWH		WLWoH	WLWH	MLWoH	MLWH		WLWoH	WLWH	MLWoH	MLWH		WLWoH	WLWH	MLWoH	MLWH		WLWoH	WLWH	MLWoH	MLWH
47.04	35.59	16.25	22.63		48.81	60.18	64.16	70.85		9.79	12.21	41.33	17.15		96.71	99.31	91.42	88.44		16.95	21.8	28.36	16.61
48.44	33.75	14.3	28.85		47.33	58.91	69.34	65.21		9.69	15.57	37.85	15.3		97.07	96.07	95.21	91.95		24.32	23.01	22.36	18.69
29.39	39.71	20.48	40.39		66.61	55.33	73	51.68		13.47	13.03	17.59	14.67		98.59	94.51	95.86	92.46		19.42	12.38	16.36	25.06
28.08	31.84	17.3	28.65		65.15	59.87	72.05	64.32		16.71	19.33	26.05	16.6		95.78	95.71	93.9	94.87		17.65	21.9	28.88	22.72
41.85	33.28	22.92	33.82		53.18	62.16	65.67	58.91		12.61	13.16	27.54	15.41		94.16	99.03	96.06	92.65		17.85	13.27	22.13	24.49
32.93	46.73	34.07	29.1		61.42	48.35	60.76	63.14		15.41	11.72	12.73	18.45		95.9	99.18	95.42	93.62		18.42	13.19	17.32	19.29
24.22	38.12	33.72	24.56		67.81	56.67	60	70.23		23.05	12.53	13.63	14.97		96.61	95.73	95.06	91.9		22.51	19.2	23.38	22.63
29.37	25.05	11.35	24.07		64.06	68.61	72.68	68.19		17.58	17.74	36.28	17.94		97.32	93.08	95.15	92.18		16.48	21.01	26.25	16.06
44.15	23.94	22.65	26.22		52	69.41	71.17	66.96		10.69	17.81	16.19	18.44		95.01	94.99	95.54	95.58		15.04	16.87	17.16	19.67
14.74	28.89	23.34	46.04		80.44	65.69	70.26	50.29		21.15	14.84	17.4	7.36		99.22	92.33	91.2	92.87		14.09	18.21	13.17	17.77
32.05	33.44	22.42	30.83		63.11	61.41	69.6	63.25		15.83	12.45	19.42	16.3		98.9	92.73	90.83	88.78		20.19	16.66	16.25	23.6
36.21	33.49	27.57	32.04		58.59	62.2	66.87	61.33		14.64	12.32	13.36	14.27		98.87	95.67	94.51	90.54		22.38	20	15.55	20.32
30.33	50.43	11.63	35.67		64.65	45.32	73.75	59.16		13.5	8.82	35.17	10.82		94.85	95.13	96.3	93.77		21.97	25.08	17.72	20.96
46.84	10.14	13.02	23.4		48.87	80.72	73.05	70.56		9.56	28.26	32.95	14.76		94.52	97.32	91.68	92.36		17.52	24	22.33	22.39
18.65	33.07	26.01	35.74		75.19	60.19	68.27	57.43		21.72	15.36	14.77	13.26		95.68	92.88	92.97	88.69		18.59	20.23	22.46	26.04
17.83	31.51	36.34	31.9		75.78	62.17	57.81	63.28		21.75	17.21	13.32	12.06		100	94.34	93.72	95.85		12.13	18.89	25.25	15.9
32.47	31.74	26.49	23.75		64.69	61.51	65.92	67.83		13.41	16.21	17.73	20.43		100.01	100.01	89.99	92.7		24.68	15.76	17.42	14.94
31	44.36	24.05	27.84		62.73	49.85	64.49	64.29		17.56	13.29	26.63	19.26		95.03	92.78	97.12	90.47		14.81	21.37	12.33	21.73
26.53	18.94	28.42	37.64		69.12	72.35	63.76	53.56		13.3	23.53	18.25	17.08		95.61	95.89	92.42	91.76		10.43	16.4	20.47	17.94
54.04	11.56	20.04	28.36		43.15	77.97	69.65	64.3		8.79	31.1	23.61	17.07		100	95.55	92.99	93.82		17.44	20.24	21.67	18.2
28.93	45.36	22.68	32.97		66.98	49.19	59.37	60.46		11.53	12.35	33.63	15.3		96.04	95.05	93.04	91.12		21.46	18.03	22.97	20.22
28.28	43.59	31.06	30.77		65.57	52.03	62.1	61.57		17.92	11.5	17.53	17.05		96.16	99.98	96.76	92.33		14.07	22.56	13.71	18.69
26.91	42.84	20.65	38.39		68.37	51.85	71.95	54.63		13.1	12.82	18.07	14.26		95.08	99.25	94.67	93.51		20.28	23.24	15.44	21.38
12.59	48.54	42.09	40.18		81.47	47.27	51.36	54.89		28.91	9.97	13.73	10.58		97.67	98.62	95.5	94.36		13.38	18.34	24.33	27.14
49.17	36.07	18.33	24.01		47.01	59.32	75.91	68.32		8.86	15.55	16.98	18.56		96.72	99.23	95.71	88.56		17.67	26.23	16.55	18.17
17.42	15.21	10.01	32.83		81.03	77.48	75.21	60.57		12.14	22.26	40.86	16.88		97.54	91.87	95.22	96.31		12.53	12.42	18.9	19.92
37.02	40.3	21.8	30.63		57.13	54.02	64.35	58.12		15.91	12.86	31.06	22.35		100	90.24	98.52	87.48		24.8	18.89	18.09	21.91
22.32	38.61	13.34	15.6		70.76	56.68	75.01	76.77		20.06	11.62	30.74	23.3		98.1	95.47	97.99	95.03		15.46	20.56	20.19	17.57
37	25.56	26.68	19.92		55.86	68.91	66.27	64.35		16.63	15.28	16.02	29.97		95.58	98.61	92.3	94.14		17.99	25.35	18.56	18.52
32.47	21.11	11.39	40.84		62.42	70.96	75.54	53.71		14.87	24.06	33.58	12.42		95.51	96.39	91.79	95.51		13.74	19.88	23.05	21.61
23.82	37.31	40.78	24.98		68.72	57.55	54.99	66.77		24.08	12.59	8.42	19.79		97.52	98.92	92.45	92.85		22.12	15.3	31.32	17.41
39.79	21.42	12.64	29.45		54.28	70.72	73.36	64.62		13.11	22.08	36.18	15.26		96.09	89.85	96.42	95.96		19.64	23.38	18.55	16.01
15.9	48.92	17.33	30.38		76.17	44.92	70.89	62.28		28.49	12.86	29.23	17.99		97.86	94.71	94.26	91.6		19.43	18.63	20.27	20.41
34.55	35.5	30.12	20.47		59.69	57.8	64.1	72.3		13.85	16.24	14.12	20.53		94.64	94.91	94.5	95.38		21.88	20.54	12.38	17.08
10.9	31.04	26.35	24.83		81.8	62.25	67.58	69		27.15	17.53	15.68	16.34		94.81	95.02	94.87	91.63		16.96	15.15	14.57	24.78
23.95	44.95	17.48	18.08		69.35	49.32	70.2	72.55		18.77	12.57	31.66	23.03		95.52	94.45	97.87	89.08		17.75	18.55	23.81	15.36
21.53	50.59	15.29	29.25		71.94	42.84	70.97	63.05		18.64	13.48	31.36	19.76		96.72	98.25	94.43	91.88		19.36	23.39	18.4	21.58
11.85	27.58	18.47	21.12		83.77	66.99	72.57	71.62		19.31	16.46	25.25	19.18		99.99	97.47	98.83	91.71		24.08	16.2	21.27	18.03
31.58	12.79	11.22	32.62		63.46	78.55	75.18	62.63		13.87	25.14	38.88	13.82		95.47	94.13	97.72	93.68		14	21.74	19.7	15.44
33.56	31.13	23.04	32.28		61.31	63.08	68.65	61.11		13.78	15.47	21.32	15.54		94.12	94.42	91.04	89.06		15.74	21.1	13.47	19.96
28.98	41.23	16.06	27.97		63.76	52.44	64.95	66.28		19.26	15.37	38.03	15.61		96.22	93.55	92.1	94.35		15.48	22.15	17.43	16.75
38.82	30.88	22.11	24.18		56.35	63.43	70.61	68.36		10.92	14.82	20.08	19.83		96.69	94.62	96.58	93.78		21.88	20.3	17.23	18.49
27.73	42.37	18.44	24.3		66.32	49.07	67.96	69.05		17.7	17.24	32.77	18.15		96.91	93.75	98.33	91.69		14.19	22.03	22.63	22.2
29.77	21.03	31.21	30.08		63.62	73.04	62.1	63.59		17.73	17.93	14.63	16.42		96.16	94.74	94.46	92.14		11.84	16.51	16.72	14.38
17.91	48.86	15.12	29.2		76.11	46.16	72.88	65.25		21.05	11.26	31.62	15.12		97.42	96.65	95.12	92.7		12.19	14.48	20.24	14.11
29.18	25.93	32.26	18.33		65.55	67.97	61.79	73.06		16.58	16.31	14.16	24.9		95.65	93.72	90.09	93.69		18.98	21.94	15.92	16.11
32.41	30.55	20.1	35.37		61.97	64.24	66.61	59.1		14.59	13.73	33.36	11.89		95.48	94.66	92.96	91.81		15.1	23.75	17.32	20.68
24.59	37.58	25.47	18.55		69.72	56.34	56.99	73.5		17.22	14.03	35.28	21.2		95.03	93.69	96.6	90.3		16.68	16.53	25.93	21.64
33.36	26.45	8.43	31.51		60.05	67.27	78.89	63.44		16.62	18.55	36.1	12.65		94.38	96.5	97.84	94.04		15.45	16.36	16.99	18.4
50.12	41.21	24.38	24.81		44.98	53.02	69.05	69.97		9.98	12.42	17.06	15.26		94.04	94.22	95.7	96.07		20.74	22.9	15.99	17.79
41.52	40.57	28.26	28.97		54.04	53.34	48.1	66.07		11.13	13.68	38.94	12.56		95.24	93.07	77.57	93.3		16.23	17.74	23.66	16.86
18.24	25.11	21.93	16.84		75.12	66.96	69.54	77.32		21.59	20.63	25.41	20.06		97.72	96.49	97.91	91.09		10.03	16.36	12.35	18.28
29.93	39.43	15.91	32.41		65.14	54.56	70.58	59.93		14.13	13.7	32.28	16.66		95.58	92.66	97.88	94.78		12.82	18.1	13.2	20.41
37.82	33.3	26.5	20.55		58.54	59.54	62.66	73.08		9.65	17.58	25.98	17.11		95.16	95.68	98.05	96.36		13.99	17.48	19.66	14.36
34.75	17.38	21.98	18.4		60.91	74.54	67.41	72.79		11.59	21.64	27.16	22.23		93.89	94.18	97.27	89.06		15.54	21.34	20.4	20.35
33.34	29.48	24.6	21.27		60.88	65.01	68.72	72.35		15.16	15.11	17.98	17.45		92.66	93.97	94.75	96.8		17.98	18.42	14.59	21.28
42.9	30.76	13.94	36.75		52.54	64.31	69.77	57.31		10.95	14.87	36.8	13.6		95.59	96.69	95.18	93.99		15.57	13.52	20.22	19.97
18	42.03	14.5	28.65		75.93	53.51	71.49	63.88		21.51	10.96	34.39	17.96		95.98	94.47	96.17	94.54		11.83	14.81	21.9	14.66
23.09	20.98	18.99	21		71.1	74.03	67.4	68.24		21.03	19.2	31.59	24.23		97.89	97.98	96.7	89.01		13.03	13.88	24.75	20.6
32.39	23.82	12.34	33.05		62.38	69.06	74.5	59.69		13.66	18.07	32.53	17.18		96.77	94.51	93.61	91.11		14.67	23.34	19.76	23.08
37.67	33.06	29.85	33.36		56.17	61.1	63.44	60.28		14.8	15.76	15.58	14.36		95.65	95.02	94.33	95.8		14.5	17.02	22.61	20.44
37.03	24.94	43.4	28.52		57.52	68.98	50.2	64.93		12.29	16.72	13.15	16.54		91.26	95.46	93.51	92.96		20.43	16.23	24.01	20.39
19.19	37.61	14.91	21.01		72.69	58.16	75.34	68.59		22.23	11.91	27.02	22.43		96.16	98.82	93.81	84.11		17.43	16.34	21.84	16.66
30.13	33.9	27	31.84		64.49	61.76	64.87	58.44		15.1	11.88	19.31	19.05		96.09	96.6	95.38	89.72		14.96	18.56	19.71	24.87
29.22	25.95	18.8	21.16		62.5	68.57	67.76	73.13		19.33	16.22	30.14	16.4		94.19	96.57	97.88	96.15		19.14	18.79	26.82	16.06
37.24	30.04	23.91	23.85		55.64	64.1	68.26	65.44		16.05	16.28	21.09	22.87		89.85	96.29	93.3	85.08		16.79	15.97	13.44	19.54
20.65	22.12	23.56	29.11		73.83	71.07	68.66	62.82		17.34	20.64	21.44	17.54		95.06	95.37	92.28	93.21		15.49	12.53	20.01	18.29
17.75	28.43	19.4	32.6		75.35	65.22	74.47	61.51		22.03	18.32	18.57	14.02		95.64	95.18	96	93.89		13.99	21.38	17.14	19.58
8.55	24.96	25.19	43.15		85.06	67.68	69.13	52.3		28.24	20.16	17.7	9.79		95.91	94.31	92.39	91.79		14.75	14.09	14.49	20.86
29.02	20.2	41.03	35.67		65.35	74.34	53.47	57.94		15.52	17.56	12.48	12.89		96.27	92.99	94.24	92.37		16.42	21.45	21.12	18.43
28.77	37.41	20.81	26.08		66.5	57.01	71.62	67.27		15.52	14.17	19.43	18.48		97.5	96.11	94.26	93.79		14.41	14.05	17.88	16.71
34.81	31	41.57	32.72		58.44	62.57	51.92	62.03		15.75	18.42	15.3	14.57		96.3	99.04	95.57	96.4		23.5	20.6	15.02	12.42
20.27	42.08	29.51	32.13		74.37	52.43	62.3	61.45		20.86	12.11	18.31	16.75		98.28	96.54	91.89	92.23		10.84	19.14	13.5	14.82
27.32	59.2	11.69	35.69		66.94	35.97	71.8	59.02		16.53	8.42	39.33	14.23		95.44	89.86	94.54	91.58		14.89	22.53	24.89	16.18
14.78	41.61	19.11	24.43		77.39	52.89	74.39	70.12		26.63	12.34	18.8	15.92		97.56	93.27	93.95	92.68		19.85	19.36	15.5	15.96
27.28	32.86	37.67	34.76		66.97	60.78	56.14	59.38		16.63	15.48	15.51	15		96.03	95.7	94.97	88.84		13.69	19.51	21.14	23.28
23.22	37.95	27.91	18.47		71.6	54.43	64.11	74.82		15.95	17.23	20.28	21.07		97.19	98.13	91.46	92.64		15.91	24.69	13.68	16.38
13.56	29.24	39.92	29.76		79.01	64.04	55.86	62.85		26.06	17.53	10.42	17.49		94.8	91.57	95.69	92.06		15.65	17.85	19.69	16.99
14.82	23.22	29.64	30.02		78.75	69.58	63.95	63.26		25.38	19.83	18.12	15.9		97.45	95.71	94.89	88.64		14.92	15.4	14.19	16.99
16.59	26.49	38	15.06		77.33	66.99	58.46	77.85		20.66	18.49	10.28	22.72		97.04	95.3	96.83	94.7		13.19	18.32	15.6	15.27
25.63	31.61	25.78	25.97		67.85	61.13	68.15	70.18		17.6	16.48	17.81	14.09		95.64	92.24	93.79	97.46		20.4	14.77	15.04	20.25
26.68	39.31	34.04	34.95		69.54	56.64	60.96	57.34		11.33	11.14	14.93	17.97		94.79	96.29	95.77	95.08		15.77	19.27	18.77	17.88
34.07	21.59	19.51	34.08		61.14	72.88	69.09	60.48		11.85	18.03	28.32	15.37		95.9	95.2	98.35	96.22		19.05	15.98	21.91	15.75
20.42	34.3	18.03	34.95		74.29	59	68.64	59.18		20.22	17.24	32.59	16.11		97.64	98.98	96.94	97.37		16.8	18.58	15.94	20.23
17.77	31.87	14.9	20.18		76.72	63.45	72.66	71		21.54	11.57	31.05	21.61		97.33	93.53	98.06	92.36		15.25	20.75	16.14	16.36
26.4	31.87	27.8	32.21		67.41	62.62	67.76	62.35		19.3	14.06	14.82	13.3		94.85	92.52	96.02	92.16		14.23	14.4	17.17	20.79
19.67	18.93	29.75	33.71		72.95	75.26	66.11	62.6		22.33	20.3	13.55	11.07		95.32	98.27	96.5	95.18		13.95	13.06	12.41	23.27
31.14	33.34	44.38	29.18		63.02	60.66	52.09	65.43		16.11	14.39	9.55	14.45		97.02	94.74	97.1	90.54		10.83	14.98	15.08	22.55
24.13	30.23	31.87	29.53		69.73	66.01	62.79	65.26		19.19	15.66	16.06	17.39		96.77	97.33	95.1	96.48		11.17	13.58	15.88	15.97
42.46	20.84	35.28	33.59		52.96	71.73	58.53	58.51		10.11	21.55	14.9	19.46		94.13	95.74	95.89	96.95		21.56	15.24	18.38	24.12
43.46	18.05	22.96	32.62		51.02	75.41	71.51	61.57		12.6	19.64	16.16	13.81		96.46	94.84	96.87	87.23		15.68	13.6	18.66	26.29
42.39	32.45	22.09	27.45		52.49	63.15	69.48	67.3		12.73	12	21.44	14.87		94.08	92.96	95.64	94.3		21.25	20.28	11.96	21.2
28.78	23.69	28.45	30.84		66.46	71.23	66.23	64.34		16.02	15.23	16.99	14.23		97.22	95.56	96.02	95.27		13.18	19.58	13.92	15.67
32.51	34.52	22.17	30.14		61.93	60.86	72.76	62.34		15.11	13.05	16.2	19.35		93.13	95.64	96.91	89.79		15.81	22.75	12.72	21.63
40.74	25.63	33.43	20.92		54.54	68.86	58.51	72.84		9.36	16.04	19.62	17.23		94.65	95.67	90.34	89.56		22.77	16.6	17.06	18.33
27.23	22.24	19.17	22.88		67.81	72.19	76.11	70.68		15.78	17.29	18.74	18.42		99.23	97.1	96.85	91.42		15.79	13.48	11.13	23.33
38.26	19.48	32.88	29.38		56.98	73.24	61.95	66.33		12.46	21.28	14.15	14.76		98.58	96.34	96.17	95.84		20.94	15.41	14.32	15.08
24.52	35.62	26.23	36.23		69.26	57.17	66.53	59.61		17.84	14.53	20.31	10.7		97.16	91.23	93.33	92.24		14.44	25.92	13.12	19.85
31.43	38.42	20.52	30.76		62.25	56.63	72.63	62.97		15.82	12.33	21.66	19.67		96	95.9	93.93	95.02		21.14	15.91	15.47	15.95
37.71	39.86	11.83	41.78		57.85	55.13	78.19	51.13		12.42	12.54	28.96	14.85		99.32	95.58	90.96	87.87		18.71	19.73	14.05	13.25
28.88	19.85	19.58	34.57		65.5	73.33	70.78	56.88		15.53	21.82	24.07	18.48		95.8	94.05	92.66	87.33		17.49	14.93	15.85	19.32
32.03	23.46	25.46	38.52		62.03	69.6	66.69	56.3		14.83	18.77	18.86	13.35		95.58	92.24	92.69	96.78		23.61	18.47	19.83	13.31
25.55	16.69	15.34	31.08		68.78	77.33	78.22	64.25		16.34	20.44	20.1	12.58		97.5	94.64	93.75	95.28		16.15	15	20.75	22.23
31.87	34.32	35.76	26.74		62.83	58.91	58.28	67.84		14.17	15.82	15.03	16.53		96.8	94.06	96.25	95.38		15.97	24.62	18.98	16.51
37.1	36.08	30.93	26.22		56.88	58.96	60.46	65.76		13.83	12.56	19.89	19.42		96.13	95.45	84.05	86.51		15.17	20.21	26.84	18.2
24.13	52.17	28.77	46.49		68.75	42.46	66.46	49.87		19.87	11.7	14.21	9.56		97.27	95.39	93.11	95.18		17.45	19.47	19.34	15.92
21.34	25.58	33.03	32.54		73.66	68.16	61.61	61.1		17.64	16.43	14.3	15.5		95.64	94.56	94.16	89.06		21.19	22.31	19.25	20.79
20.69	50.27	27.43	23.47		75.08	44.47	66.17	71.07		23.07	11.09	17.06	16.76		98.18	93.53	95.8	96.89		14.83	14.95	18.22	15.7
27.68	51.7	28.73	27.19		66.36	43.04	64.97	63.12		14.5	10.89	15.53	21.6		92.59	97.56	88.69	89.74		21.57	22.17	18.75	19.42
42.49	40.19	24.72	33.76		53.02	53.97	66.09	61.94		12.83	12.8	21.28	11.81		97.27	94.65	84.25	92.73		12.74	16.67	19.09	16.63
34.62	51.84	31.1	38.19		61.07	44.21	63.79	56.82		11.6	9.93	13.61	12.77		97.48	98.83	95.54	94.57		15.49	13.95	20.66	17.86
22.89	30.1	31.52	17.23		69.7	64.95	63.65	75.97		18.99	12.77	13.59	22.79		88.55	93.57	94.08	94.65		16.82	16.79	19.29	10.28
28.76	37.05	19.97	45.22		64.94	57.41	74.19	50.92		16.39	13.15	18.92	9.89		92.69	92.89	92.26	94.6		19.88	15.82	18.76	21.7
34.73	41.6	31.05	35.56		60.02	51.63	63.66	59.32		15.23	15.31	13.51	13.25		98.37	98.93	96.61	94.49		21.46	28.78	20.76	15.19
31.54	38.11	36.89	43.04		62.74	55.04	58.61	52.95		15.1	14.69	11.06	9.82		98.99	96.07	91.02	94.95		14.12	24.34	16.78	20.17
40.18	45.15	30.37	30.26		55.72	50.1	65.14	58.06		12.13	9.74	13.49	25.52		97.84	94.51	93.16	90.17		17.39	16.71	18.61	15.33
22.5	44.41	31.62	24.56		70.49	51.22	62.69	67.54		21.3	11.71	15.1	19.67		97.63	99.12	95.13	88.99		12.64	20.77	15.52	15.39
44.18	44.01	43.27	28.64		52.17	50.77	52.79	67.25		9.82	13.46	10.59	14.91		98.88	99.08	94.44	96.01		17.11	22.93	26.52	16.37
16.29	36.99	29.9	31.56		76.33	57.11	63.87	62.94		26.02	13.84	15.97	15.73		95.58	93.1	92.56	95.23		15.53	17.08	19.31	21
30.73	33.14	29.69	25.65		65	61.67	62.9	69.88		14.74	13.21	19.69	15.17		98.14	91.54	86.14	95.01		19.97	16.19	21.07	16.46
32.64	36.58	31.06	26.97		62.53	58.07	62.32	65.2		14.4	15.91	17.45	21.39		97.14	97.67	91.6	94.45		10.13	13.72	16.69	22.89
28.02	21.54	32.79	16.33		67.31	72.12	62.85	72.47		17.14	18.07	12.59	28.45		98.58	94.31	92.49	87.12		14.36	16.33	20.08	23.27
42.77	50.11	29.63	33.55		52.01	45.78	59.22	60.45		13.08	7.74	23.05	15.13		99.07	90.89	84.78	95.04		20.83	22.26	18.34	18.51
24.37	44.77	27.9	24.65		69.1	48.74	66.86	70.25		21.25	13.27	15.07	16.68		97.78	93.69	93.36	93.95		10.81	20	16.69	20.38
15.82	22.63	29.1	36.63		78.33	69.82	65.88	58.13		21.31	19.32	14.43	13.34		97.86	93.58	94.85	96.18		13.4	18	23.27	13.07
13.14	13.55	35.22	23.2		81.75	78.55	59.71	71.17		21.89	23.13	13.53	20.27		97	92.64	96.28	92.75		14.59	19.19	19.69	19.78
12.69	21.09	49.7	19.47		81.35	73.02	46.06	72.83		21.63	18.61	9.26	21.42		96.12	95.37	95.94	91.37		18.55	15.82	19.17	12.36
16.45	25.53	28.75	37.86		76.56	67.34	64.73	57.82		22.39	17.43	17.35	11.16		95.32	90.89	94.49	95.14		15.96	22.57	15.39	17.09
25.05	13.26	17.93	25.76		70.15	78.03	76.8	65.82		15.59	25.83	17.43	21.94		96.73	94.88	94.84	94.38		16.58	18.31	17.02	21.3
8.06	27.07	27.75	35.61		87.08	66.91	67.12	58.92		26.28	16.58	15.71	14.51		95.44	95.13	95.34	94.45		14.33	14.49	17.74	16.79
22.33	28.2	25.51	26.18		68.56	65.77	66.92	66.82		22.31	16.34	19.7	18.34		95.2	96.4	91.01	89.28		22.52	15.18	17.14	19.07
33.77	25.86	22	38.05		60.89	68.16	73.11	57.06		13.17	16.25	16.08	11.93		95.91	95.16	94.21	94.12		18.29	14.36	16.45	19.16
37.01	34.94	29.16	30.47		58.42	59.88	65.95	64.15		13.54	12.5	13.89	13.62		99.35	94.47	93.57	93.49		20.11	17.42	16.54	26.49
22.24	32.82	46.11	38.35		72.76	61.8	49.39	57.23		21.22	13.55	11.48	11.32		97.94	91.44	95.73	93.47		15.73	17.98	16.43	23.36
29.04	26.64	16.68	26.26		66.18	68.36	77.44	67.49		13.92	14.69	19.33	16.72		96.31	94.15	97.03	94.66		17.18	19.35	16.73	14.76
26.9	32.43	19.79	38.67		68.56	61.31	74.73	52.78		14	14.69	17.83	18.37		97.16	95.27	93.46	78.74		14.47	19.39	14.58	24.37
26.94	23.05	33.74	40.97		68.09	70.46	61.35	55.04		14.38	17.77	12.34	10.78		97.1	92.48	95.18	93.38		16.12	18.34	19.81	24.18
45.79	35.25	24.7	37.71		49.24	59.74	67.28	57.32		10.79	11.49	19.9	12.36		96.01	90.99	91.11	91.76		17.32	20.87	16.98	17.96
37.82	36.59	31.77	36.15		57.46	58.82	63.3	58.97		11.26	14.57	13.24	12.18		96.19	97.55	96.3	94.78		23.5	17.31	17.79	19.17
31.77	44.24	19.01	31.63		62.7	50.87	74.2	60.57		14.25	11.74	20.98	17.4		92.23	96.68	96.15	89.95		16.64	16.31	20.43	20.59
35.26	27.73	19.44	27.84		59.06	65.88	74.66	65.77		16.86	17.54	17.9	17.97		96.03	93.39	94	93.29		11.95	20.27	20.22	23.95
33.76	12.43	6.15	46.37		60.5	78.86	83.88	48.29		13.91	30.4	37.73	11.16		95.06	95.24	93.72	92.49		12.13	12.86	20.92	23.92
35.52	19.87	30.13	65.15		59.15	72.07	63.54	31.32		14.57	27.1	16.75	7.51		96.31	95.16	93.97	96.53		12.8	17.59	22.35	16.82
40.93	17.78	25.97	46.83		54.19	74.63	69.12	48.56		11.98	22.51	17.35	10.51		98.21	94.22	93.33	93.6		18.17	18.87	19.9	19.84
26.91	25.77	6.41	36.21		66.78	67.61	82.53	58.7		17.66	17.23	35.6	12.83		95.86	94.41	92.47	95.18		19.09	21.39	21.87	14.82
32.25	18.68	15.77	31.66		61.4	74.56	78.74	57.15		15.8	20.42	18.68	21.6		94.19	88.22	95.86	85.78		15.67	21.49	14.72	23.13
30.39	23.73	11.82	30.84		63.53	70.65	79.04	64.42		15.57	15.68	26.19	14.5		97.5	94.61	96.42	95.67		20.44	18.8	16.65	19.8
35.59	18.48	23.67	25.73		59.23	74.12	70.73	67.74		12.92	21.21	16.39	17.57		95.84	91.66	96.06	91.15		15.31	18.01	16.2	22.34
47.95	25.93	17.63	19.03		46.4	68.06	77.01	70.17		11.46	17.28	20.11	27.26		97.76	98.06	95.29	91.76		21.74	16.99	18.71	26.25
30	58.27	35.29	35.03		64.58	38.51	59.72	60.78		15.03	7.41	13.62	11.18		95.21	98.51	97	92.92		15.01	11.28	18.25	16.07
42.43	51.29	31.19	19.77		52.51	44.2	62.62	74.27		12.46	10.72	16.74	17.91		96.63	99.02	93.48	94.1		16.26	14.98	20.13	10.18
30.41	46.58	13.86	16.22		65.41	48.82	76.73	71.08		12.14	11.42	25.04	29.76		95.32	99.02	91.98	88.18		21.94	23.21	13.81	22.94
39.79	32.78	24.62	31.16		55.31	60.55	70.63	61.36		13.7	15.82	14.47	17.55		94.99	93.51	94.53	95.05		16.18	16.78	17.59	20.74
34.22	36.53	25.58	28.3		60.87	55.93	65.74	64.57		12.98	18.18	21.91	17.09		96.87	89.64	92.91	91.97		19.11	16.82	11.34	20.2
28.75	34.5	20.23	21.23		65.6	58.87	73.84	73.6		14.31	16.8	20.16	15.83		93.86	95.48	97.17	95.49		18.48	25.66	14.51	14.25
31.39	47.1	21.88	34.92		62.68	48.17	69.54	59.54		14.86	11.08	21.98	14.28		91.41	96.7	90.81	94.12		18.1	27.05	19.3	20.63
34.54	37.29	17.09	37.32		60.3	55.09	78.24	55.15		13.14	17.76	17.2	16.72		95.52	98.82	94.82	90.43		23.43	13.73	18.87	19.7
10.31	61.81	17.46	27.01		81.53	35.78	77.11	66.89		27.71	6.91	19.24	15.78		95.31	99.41	96.36	88.69		15.21	22.4	11.67	21.89
17.66	30.9	31.1	33.69		77.59	65.09	64.45	58.9		18.62	12.94	12.68	17.06		98.19	95.02	96.4	92.15		14.56	17.54	19.32	22.78
30.19	22.86	38.17	32.25		64.97	71.1	57.29	62.3		14.13	18.8	12.63	14.55		96.56	99.14	96.44	96.34		16.89	22.47	18.01	13.05
31.32	24.96	27.53	22.61		62.3	67.5	68.47	71.27		15.9	21.99	11.2	17.27		96.15	94.21	95.06	94.47		15.16	21.11	14.97	17.13
24.46	19.48	48.7	23.21		68.75	73.2	46.69	69.49		20.68	22.32	11.48	21.12		96.58	95.51	95.19	93.66		18.4	14.98	20.04	20.27
34.88	28.02	23.11	16.11		59.54	65.98	71.14	70.51		15.04	16.97	15.94	31.65		97.2	97.06	93.72	88.64		17.49	16.62	19.7	29.57
27.71	24.32	17.55	29.28		67.02	69.86	73.27	63.95		14.92	17.29	25.9	18.43		96.17	95.75	96.47	93.42		20.03	21.59	16.85	23.25
30.62	48.17	21.82	17.82		65.05	46.44	69.73	72.29		13.48	11.32	23.08	25.97		97.36	98.81	92.59	92.27		21.39	24.57	18.81	16.4
33.28	23.79	14.05	30.06		61.59	69.56	77.75	60.38		12.01	20.48	28	21.26		95.89	97.84	91.45	88.01		19.53	16.79	23.38	23.34
45	44.43	24.77	48.24		50.4	51.11	65.87	47.05		10.88	11.24	21.22	10.54		94.77	98.72	92.42	94.12		15.32	13.66	16.27	14.58
20.93	41.35	27.8	15.28		73.8	54.76	65.58	78.25		18.84	11.39	18.25	21.7		95.32	99.99	94.23	91.88		15.41	16.17	13.06	21.14
24.06	27.43	29.77	10.09		71.13	66.47	64.55	83.28		16.48	17.64	15.68	25.76		96.29	98.69	95.64	94.95		15.6	16.16	18.99	21.12
35.69	50.14	23.81	23.52		58.74	45.78	69.64	69.08		14.33	10.73	19.39	19.11		96.1	99.99	96.92	94.14		17.26	29.3	13.79	23.67
36.4	34.77	36.19	14.33		59.48	60.11	57.93	73.92		11.82	12	14.31	30.75		97.31	95.03	93.75	94.17		16.71	20.65	23.35	24.6
27.51	35.88	20.71	18.69		65.53	58.78	73.06	72.7		15.74	13.17	17.47	23.81		92.32	94.78	96.67	92.07		19.75	18.17	18.83	23.93
33.91	22.89	25.98	14.74		60.43	70.75	67.26	78.47		13.36	20.11	17.76	22.73		93.34	93.42	94.26	93.89		15.29	13.25	18.13	19.96
41.51	10.72	23.31	21.03		53.64	79.01	71.58	71.31		11.09	29.17	16.22	20.32		96.53	93.11	94.16	83.97		17.26	17.39	15.37	29.66
21.32	52.84	24.79	33.33		72.32	43.42	65.9	60.81		20.04	8.95	22.07	16.88		95.42	96.49	93.01	93.23		16.77	19.97	16.43	18.91
30.48	32.91	18.45	33.07		63.12	62.55	73.95	58.46		17.96	14.98	19.19	20.25		96.66	98.87	89.51	86.77		13.3	16.83	23.87	18.9
31.24	60.92	16.74	21.33		62.46	34.94	77.76	68.3		15.6	8.14	17.36	25.87		91.61	97.12	95.94	84.68		15.84	23.66	16.29	24.66
19.8	35.84	25.2	22.84		73.97	58.69	68.53	71.41		19.76	14.06	17.68	16.22		95.76	95.41	94.5	95.48		16.39	13.16	18.42	18.28
21.68	31.83	24.26	28.18		71.76	61.67	68.13	66.2		23.21	16.18	20.97	17.48		96.19	94.56	94.3	98.2		19	27.84	16.76	12.92
60.92	26.19	25.28	27.55		34.46	65.99	67.77	66.12		9.12	18.65	16.98	17		97.65	98.3	93.3	94.84		22.92	15.93	14.36	16.03
32.85	28.14	32.15	22.39		62.25	66.75	62.17	71.48		12.63	13.98	14.56	16.67		94.07	94.8	94.97	93.58		13.7	18.86	25.92	17.35
45.9	35.09	23.25	37.29		48.65	58.95	66.94	56.97		11.87	13.93	27.05	13.59		91.64	95.27	95.83	90.47		18.44	18.78	19.72	20.9
21.79	51.58	17.84	25.4		73.31	44.93	74.47	62.15		15.45	7.6	21.2	26.36		96.36	94.83	93.09	85.97		13.61	18.8	21.28	21.81
21.22	45.8	32.15	23.44		72.25	50.21	62.86	70.04		19.79	10.42	13.28	18.88		95.88	99.11	95.1	92.96		17.58	22.82	15.25	21.47
22.54	25.22	25.46	27.24		71.26	67.88	68.11	63.81		20.32	16.94	16.55	23.53		95.9	93.39	95.27	91.6		17.14	16.39	18.72	20.98
25.11	42.36	21.83	25.15		68.03	53.48	71.41	67.72		18.34	10.74	20.7	18.79		95.78	95.42	93.02	95.55		14.94	24.6	20.84	23.62
31.37	52.69	25.18	31.84		62.82	42.29	69.31	60.53		14.96	10	16.25	17.78		95.6	96.91	96.15	93.05		17.61	17.88	16.1	15.01
18.08	27.21	22.74	37.53		75.11	61.34	72.24	57.35		21.64	23.81	17.47	12.07		92.99	96.85	96.02	95.03		18.11	29.32	14.16	19.76
47.94	41.88	25.83	33.78		47.89	51.43	65.31	59.88		9.46	13.78	19.13	17.54		97.38	94.95	88.15	86.12		25.28	16.98	20.35	24.21
33.1	27.13	42.41	27.7		62.03	66.87	53.48	65.32		13.38	14.88	10.56	17.05		96.95	91.66	93.41	90.45		15.96	25.17	22.84	17.43
41.3	32.16	26.73	29		55.05	62.03	68.38	64.01		10.2	14.31	15.12	18.04		96.82	96.17	95.53	93.6		18.26	15.78	15.22	16.51
19.2	29.99	30.81	11.75		73.27	64.04	64.05	82.62		22.11	15.85	13.82	23.4		96.93	94.18	92.38	92.92		11.68	14.15	15.45	23.62
39.65	25.07	30.27	47.78		54.89	65.73	63.67	44.4		13.2	23.93	16.6	15.9		95.37	91.61	91.03	88.99		21.26	22.39	19.42	20.9
23.78	28.71	22.31	36.42		69.69	63.71	71.68	56.38		18.45	16.17	18.15	15.58		95.96	92.66	96.47	93.56		22.35	28.99	14.94	23.54
20.94	49.12	27.17	28.22		72.98	44.04	67.19	64.34		18.7	13.23	16.31	16.77		95.38	94.24	96.39	89.48		18.44	17.95	19.9	17.51
34.56	27.73	35.7	27.35		59.18	67.44	58.29	65.32		15.31	13.55	14.8	18.27		96.29	89.29	94.83	94.16		15.34	19.59	21.29	18.05
28.59	53.52	24.77	36.25		65.6	41.66	66.1	51.44		16.25	10.18	21.4	26.53		96.33	95.47	92.31	95.6		16.96	15.02	13.34	31.72
19.81	47.3	33.32	41.15		75.72	48.06	60.42	50.88		16.9	9.22	15.62	15.81		95.39	88.95	94.14	90.34		12.72	21.15	20.91	16
22.35	41.48	18.33	44.18		72.81	52.35	73.92	51.49		15.04	13.83	24.31	9.19		95.94	95.76	94.75	92.53		9.41	14.76	15.71	23.03
33.34	26.94	18.91	11.33		61.12	65.58	69.24	75.07		13.85	18.37	26.11	32.42		96.88	93.59	87.38	85.62		12.68	21.3	26.59	20.1
36.23	48.7	17.99	25.38		59.46	46.84	72.38	66.58		11.83	12.41	25.17	18.94		96.73	100	94.95	84.87		16.12	20.12	15.58	22.89
29.54	30.93	14.35	21.44		64.41	61.44	75.17	70.33		15.59	18.56	26.38	21.02		94.92	96.7	92.92	93.99		18.95	16.33	12.13	17.33
26.21	33.68	26.04	23.73		68.15	60.41	68.39	70.91		15.91	14.14	15.43	14.83		94.27	95.4	94.73	92.39		15.11	15.86	15.56	23.97
34.45	17.03	21.16	33.38		60.27	74.37	72.52	61.23		12.19	25.3	17.34	13.21		94.02	97.09	92.3	93.36		19.89	17.61	24.43	23.98
26.42	40.91	19.63	44.34		68.7	50.74	70.3	50.43		12.57	17.37	24.24	10.77		94.86	94.17	90.82	89.61		18.93	18.74	21.69	20.22
22.68	33.47	21.35	29.16		71.84	59.92	70.48	64.41		17.24	15.77	22.78	14.57		97.18	93.89	94.17	88.91		12.4	20.37	16.44	22.14
40.17	31.82	17.13	18.03		54.22	59.85	77.37	63.26		13.63	19.5	19.65	35.91		95.57	93.84	94.84	81.14		16.41	14.28	17.14	21.06
22.51	23.41	27.63	26.69		71.77	67.87	64.93	64.03		15.68	21.86	19.08	20.49		94.45	91.64	95.6	90.8		18.63	21.13	16.28	11.91
28.44	38.25	13.89	27.98		65.81	57.26	71.57	60.41		17.25	11.31	36.78	25.62		97.63	95.94	96.67	88.14		22.05	19.71	23.27	22.26
36.02	27.67	29.98	17.62		58.81	66.82	64.78	74.03		12.22	15.85	14.74	21.3		96.14	96.38	94.14	83.92		20.44	14.64	18.99	24.86
34.82	39.19	22.97	38.47		60.78	54.86	70.05	57.46		10.87	12.84	18.11	10.76		96.26	95.12	91.32	93.45		18.62	18.81	22.39	19.28
31.53	35.96	26.93	16.72		62.35	59.73	66.66	70.78		14.55	11.38	16.68	28.08		94.43	94.59	94.32	85.58		16.23	17.1	16.03	16.71
22.08	27.08	22.24	22.59		69.18	67.51	73.12	69.27		23.25	15.37	16.03	19.38		97.5	96.53	92.58	90.48		16.96	13.83	20.03	20.07
49.87	31.04	47.12	28.07		41.79	63.02	47.67	65.49		14.38	14.49	10.82	17.75		93.58	95.69	95.1	94.85		18.5	17.01	19.04	18.64
40.99	37.29	22.03	31.53		54.36	58.36	67.66	61.27		11.95	12.12	23.24	17.74		96.94	96.39	88.07	96.51		12.84	19.03	21.44	17
22.26	40.17	36.56	14.94		70.29	53.66	58.57	75.15		18.08	15.12	11.92	26.92		93.66	93.24	91.23	90.64		19.89	13.94	20.3	18.04
52.17	35.41	29.91	22.08		43.04	58.76	61.47	72.06		10.61	14.41	18.36	16.71		97.29	94.09	91.58	95.34		15.9	16.83	15.18	17.23
33.96	35.49	22.94	17.62		58.84	59.4	66.9	74.92		17.94	13.63	22.49	22.68		94.94	93.67	93.38	95.37		12.99	13.21	19.61	14.62
26.77	24.94	27.87	34.43		65.53	68.52	65.96	60.33		19.07	17.74	16.53	13.29		92.89	96.33	92.29	93.86		14.59	14.84	17.43	12.75
41.64	40.95	29.25	13.3		52.12	52.95	65.99	76.87		13.35	15.13	13.14	27.81		95.17	94.55	92.82	89.1		16.55	13.33	20.39	17.09
36.86	68.02	21.37	22.21		57.48	27	68.85	67.71		13.71	8.82	21.2	22.62		96.04	93.09	86.83	85.36		14.15	17.21	15.43	14.97
29.25	34.78	17.81	30.33		63.32	60.15	76.13	64.05		17.44	13.24	18.37	14.88		93.2	96.2	93.15	96.47		19.92	15.96	21.18	21.85
37.1	20.44	23.31	21.86		58.03	74.31	69.16	72.73		12.05	17.44	21.12	16.56		96.49	96.07	94.3	96.88		20.69	17.9	17.2	11.59
19.06	24.34	32.53	31.14		74.1	69.88	62.32	62.75		20.7	16.67	13.91	14.59		96.97	93.24	94	89.14		16.36	11.23	19.32	22.14
34.89	27.87	22.22	37		60.53	66.44	71.26	53.62		11.9	14.41	18.09	18.84		97.96	93.58	94.15	82.09		27.8	20.84	17.22	21.7
36.78	33.53	31.94	16.54		57.38	61.82	62.74	76.18		12.14	13.16	13.93	21.71		94.1	95.73	95.07	95.36		28.27	14.26	14.96	17.07
30.76	33.94	27.68	23.12		62.87	61.41	67.51	69.54		17.21	11.43	13.41	19.92		92.8	91.01	93.42	90.09		14.76	18.01	17.03	22.68
20.99	29.02	29.7	19.24		73.12	65.79	59.74	74.98		16.84	14.5	21.12	18.97		95.36	94.2	89.34	92.47		16.97	18.3	17.97	18.63
27.4	41.09	23.18	27.22		68.07	53.9	69.63	67.21		13.06	12.14	19.98	15.11		92.98	92.3	90.49	94.24		16.82	16.66	19.56	24.04
23.35	35.17	20.46	34.09		71.48	59.91	71.93	60.12		15.85	12.43	20.48	13.82		97.15	91.94	89.01	90.94		13.26	17.89	19.04	21.34
35.98	32.93	23.6	30.1		57.32	60.59	70.57	64.67		15.2	15.49	16.15	13.49		94.08	93.97	91.92	90.03		16.19	20.48	18.41	19.8
22.55	31.63	19.46	25.42		70.71	62.26	72.61	66.29		19.22	14.73	19.79	21.7		95.91	91.6	89.4	91.85		10.86	16.83	13.97	26.13
38.72	41.15	39.31	23.77		55.33	54.31	55.08	67.48		13.44	11.52	12.12	23.16		97.6	96.8	89.84	92.41		17.09	20.38	19.81	18.15
20.93	34.07	23.14	19.06		69.86	60.97	70.86	69.63		24.24	12.2	17.41	25.18		94.85	93.29	95.88	86.03		16.21	16.52	11.02	16.97
25.5	40.43	12.58	32.46		68.54	54.36	80.23	58.9		14.87	12.63	27.63	19.62		93.93	94.4	96.49	92.83		18.54	18.66	11.57	16.56
	33.23	20.47	24.02			62.23	72	67.35			13.87	21.95	21.36			95.2	96.08	91.48			15.52	11.51	12.83
	41.03	36.32	7.44			55.1	56.25	71.99			10.13	15.61	45.23			97.35	93.88	81.55			15.1	14.1	23.87
	35.91	28.53	24.43			59.7	65.32	69.22			13.35	16.29	21.26			95.89	93.11	96.87			14.16	14.79	13.67
	26.91	29.34	28.71			68.03	64.12	65.11			16.6	18.17	17.92			95.74	95.47	92.87			16.38	15.2	20.44
	40.09	32.89	19.08			55.3	62.85	69.91			10.09	13.66	27.57			97.32	96.55	86.43			16.65	17.2	18.34
	19.48	30.77	21.59			74.65	59.62	68.15			17.26	20.37	25.43			95.4	89.09	87.83			19.15	16.54	17.31
	31.51	13.36	17.48			62.08	78.75	71.38			15.16	24.89	29.64			89.92	95.34	90.48			19.95	14.6	17.6
	27.11	26.6	27.45			67.1	67.62	65.63			15.17	16.71	19.7			93.4	96.55	95.61			19.24	14.78	17.68
	28.13	27.44				65.2	66.61				18.26	17.46				96.47	96.78				11.29	15.76
	30.3	27.2				64.68	66.84				14.03	17.92				94.07	97.28				21.13	14.22
	41.39	22.65				54.18	71.16				9.51	17.77				96.08	93.34				20.01	17.63
	21.43	13.47				72.67	75.52				18.42	25.76				91.52	90.64				18.94	14.09
	26.87	36.72				67.97	56.52				14.38	13.82				98.91	93.65				10.89	19.86
	29.49	22.84				65.63	68.95				14.05	18.25				97.99	91.27				13.24	17.1
	38.45	28.23				56.68	65				12.63	17.51				97.1	96.15				15.74	14.47
	30.82	22.19				63.87	71.15				14.14	17.25				94.12	94.12				16.38	10.53
	35.84	27				57.45	61.93				14.36	22.51				94.64	89.64				19.67	14.97
	9.49	30.91				84.32	62.94				23.46	16.99				94.54	94.76				18.13	20.37
	24.37					68.34					19.02					94.77					15.43

## Sheet: Figure_2
Figure 2a					Figure 2b					Figure 2c					Figure 2d					Figure 2e					Figure 2f					Figure 2g					Figure 2h					Figure 2i					Figure 2J
IP-10					sCD14					CXCL9					sCD163					IL-4					IL-5					IL-12p70					MIP-1a					MCP-2						Spearman rho
WLWoH	WLWH	MLWoH	MLWH		WLWoH	WLWH	MLWoH	MLWH		WLWoH	WLWH	MLWoH	MLWH		WLWoH	WLWH	MLWoH	MLWH		WLWoH	WLWH	MLWoH	MLWH		WLWoH	WLWH	MLWoH	MLWH		WLWoH	WLWH	MLWoH	MLWH		WLWoH	WLWH	MLWoH	MLWH		WLWoH	WLWH	MLWoH	MLWH			sCD163	sCD14	CXCL9	IP-10
330.998			457.867		1357197			1474929		18.4319			27.3131		708302			262185		13.6846			0.135172		15.1421			0.835343		23.4223			1.22071		43.5119			24.9645		27.4082			30.1042		Agalactosylated	0.0913439	0.00427708	0.12846	0.178815
																																													Bisected GlcNAc	0.174995	0.247954	0.19582	0.186696
																																													Terminal galactosylated	-0.110406	-0.0420756	-0.144118	-0.201655
																																													Sialylated	-0.0220857	0.087045	-0.0434683	-0.108723
180.377			582.677		1361800			3561587		14.5554			41.6197		410492			376645		0.129218			0.365702		1.16501			3.04711		0.946819			3.26256		17.1554			36.2938		30.258			20.1663		Fucosylated	-0.0581369	-0.213333	-0.218411	-0.132287
303.242		281.269			2099698		2338508			111.887		29.9474			923269		481679			0.11663		0.077329			3.08899		1.46588			1.27841		1.10264			28.2668		25.7373			35.1648		40.5772
																																														P values
																																														CD163	CD14	CXCL9	IP-10
356.681			494.542		1415324			2331932		17.8907			22.038		570848			399151		0.095614			0.101301		2.64353			1.59721		1.09281			0.994865		23.4427			28.9611		35.743			33.2265		Agalactosylated	0.0694053	0.9323	0.0101164	0.000325487
																																													Bisected GlcNAc	0.0004681	5.63808e-07	8.06799e-05	0.000173125
			2755.59					2345096					70.9851					1006923					0.180384					2.17601					3.49916					32.4727					21.5057		Terminal galactosylated	0.0280325	0.403111	0.00387173	4.85957e-05
		583.323					1961573					22.3122					475745					0.153653					1.42996					0.919147					35.5387					51.3402			Sialylated	0.661267	0.0832415	0.385912	0.0296968
			648.601					2804295					35.3392					626004					0.126739					1.08006					1.2956					24.8526					17.131		Fucosylated	0.248406	1.81374e-05	1.04386e-05	0.00807042
294.547					1262335					18.5502					241031	361715				0.093509					0.918941					0.685283					12.2383					18.6577
214.005	310.677		2331.92		1304822	1293573		2143268		10.713	31.7186		118.832		313548	546240		1781336		0.097718	0.065042		0.225152		1.34762	1.00134		1.5137		0.783698	0.987444		4.33783		21.1815	14.578		40.2833		17.3558	18.6756		51.6082
	435.917					2759295					48.4652										0.100872					0.574038					6.66298					17.3971					23.1723
146.967					1086734					13.3962					431124					0.107178					1.16501					0.987444					18.1077					23.0928
																616910
	266.975					1295819					63.1959										0.095614					1.79843					1.21396					20.5521					34.2477
202.834			714.089		1311594			3117679		12.9351			41.7683		150687			1026920		0.160632			0.054805		0.148086			0.711625		0.693501			0.525159		12.7522			16.246		16.0658			41.8086
174.112					1128431					9.39071					164428					0.084033					0.531537					0.963076					14.3941					17.4015
			719.221					1717871					44.6374					659189					0.053059					0.761237					0.723237					17.6116					46.4327
																597218
	223.566					1113756					20.6415										0.069267					0.19351					0.742746					14.9408					24.806
		314.471					2193427					21.7408					441855					0.058291					0.859968					0.425044					30.2315					27.7955
118.231			1186.75		1117940			2312275		10.9189			53.435		198295			970886		0.073489			0.131801		0.584636			1.69236		0.395121			2.21461		10.3534			25.4084		23.6546			35.7666
			512.178					886346					22.9269					216083					0.01566					1.08006					0.58044					24.0577					23.5475
315.408					1074363					19.0557					203467					0.073489					0.794548					0.767326					16.3304					18.2583
																758017
345.414	615.764				1838191	2079017				34.9879	35.8197				402446					0.175267	0.102975				1.59897	1.19555				1.27036	0.734546				428.908	231.455				34.0165	42.0964
212.971					1876586					20.2829					443140					0.249293					1.45851					0.963076					24.1398					28.1138
		297.637					1723324					16.0998					425795										0.345297					0.558354					48.5215					24.2261
		351.767					1669232					15.1446					297260					0.03368					1.35797					0.799649					16.8637					38.1956
124.823					865950					10.7562					191106	264490				0.073489					0.836127					0.285672					51.4401					21.5562
	202.393					1240251					16.1761										0.062929					0.690044					0.569848					12.0282					22.8973
289.196					1209653					13.0925					343287					0.119778					0.867234					0.750942					75.4637					15.044
			693.036					1479940					58.3255					891596					0.175384					1.29783					0.152313					26.0629					31.2673
112.022		618.786			1635431		1538228			17.1685		34.5281			230835	260635	341624			0.095614		0.04956			1.27678		0.293476			0.971201		1.14563			17.0742		21.4113			17.5109		28.9492
129.108	278.753				1282373	1800278				12.9465	32.8061				244814					0.11033	0.246171				0.626918	1.42832				0.353166	0.987444				534.657	28.8744				17.9265	23.7291
																526011
243.634	539.625		905.78		1027526	1862818		2295978		12.8077	35.2014		36.9372		238338	581902		816047		0.097718	0.016138		0.138539		1.09358	1.15482		0.909108		0.336337	0.668835		0.994865		30.5901	15.5602		21.0303		17.4897	42.587		26.0353
	283.708					2153498					16.8975										0.062929					0.949886					0.602904					17.2363					31.8598
			361.625					1737002					43.131					529874					0.118284					1.01918					1.07035					90.2989					29.5611
700.511					2102663					32.09					342107					0.121877					0.227176					1.1009					14.7603					36.8374
			335.439					2193427					38.7909					363655					0.19369					1.2013					0.90831					23.7106					24.6549
			488.166					1926412					31.585					535311					0.123359					0.241171					0.821426					15.1179					32.4851
																510008
423.21	243.776				1595016	1394252				20.7999	22.4585				864566	198295				0.011837	0.025772				0.402793	0.836127				0.759136	0.873543				20.7635	15.9915				33.8664	32.3049
238.655	362.364	513.535	1225.38		1532999	2526246	1888752	1988197		18.3758	22.5956	50.9295	48.8997		256794		646857	1386696		0.049169		0.128427	0.225152		0.56343	0.574038	1.81092	1.38199		0.251728	0.849072	1.12414	2.02597		10.5881	17.1554	21.4113	33.9014		21.8519	37.5678	27.0669	23.8897
			1143.68					1507664					57.1125					734903					0.104706					1.38199					0.951627					31.4611					43.7095
81.5942					1555168					11.6895					258438					0.017211					0.637463					0.148839					8.44392					17.5239
350.964					1453195					24.1882					644710					0.038555										0.627655					13.0531					34.5659
744.054					2223565					121.845					555767	908441				0.038555					0.700533					0.750942					19.6165					36.0888
	462.401					2377975					35.1375										0.028973					0.249462					0.726344					30.7995					49.0903
946.4					1322921					34.7475					502067					0.051288					4.52848					1.06853					25.3701					65.9785
			638.731					2686912					88.0471					808175					0.121668					0.711625					0.84318					23.3594					24.8303
239.571					1286847					26.3594					270020					0.137603					1.9076					0.906135					49.1262					30.951
193.23					2093775					14.561					500747					0.028973					0.359389					0.217628					12.7522					33.5737
851.187					2245190					41.2577					1429555					0.04068					0.337577					0.578118					18.0298					41.1256
		273.473	699.091				1877254	1949810				23.8875	34.012			557815	486969	686309				0.092768	0.07043				1.12864	1.26168				0.690393	0.788751				17.1659	24.4008				26.5628	27.5342
240.946	309.519		478.993		1354898	2009114		1602985		34.568	69.5297		33.6507		594423			601144		0.037491	0.02684		0.118284		0.584636	0.304707		1.57337			0.881695		1.22071		28.5994	19.3219		39.5887		26.246	36.8815		56.7946
		605.312					2221966					34.7199					665750					0.226803					1.38199					1.5193					26.0629					22.4824
																952392
	549.116					2539738					38.0106										0.0086					0.19351					0.644138					18.6462					25.9083
		500.53					1761779					29.3855				496794	476404					0.08592					0.037167					0.58044					19.8533					19.8223
	322.709					2003358					17.8353										0.130267					0.626918					0.511841					13.5435					13.9071
																211803
	76.2436					2000483					14.5739					266146										1.14463					2.54165					14.0208					15.8138
344.321	780.93				1246856	1974735				9.78308	43.3252				558499					0.015064	0.015064				1.88778	0.413602				0.395121	0.545013				18.6462	13.6399				25.0915	31.0885
243.237		649.309	204.705		2043872		1595136	1775632		12.753		26.09	27.275		415466		616020	428355		0.031105		0.133487	0.160352		0.552811		1.6686	3.33441				1.19928	1.19928		8.30514		19.3122	22.4021		16.7702		30.7517	31.2606
240.478		432.676			1300317		1770083			20.0075		20.6321			842171		414960			0.021497		0.077329			0.066377		0.574213			0.148839		1.10264			5.95416		19.9868			21.5786		18.7041
			447.52										28.5288										0.138539					1.2013					1.32765					427.504					25.1532
303.675					823164					12.6165					367114					0.052347					0.908613					0.881695					19.2477					33.5507
		251.18	410.564				2690528	1690751				14.7948	16.8569			458459	614598	1294189				0.113199	0.126739				1.91728	1.36998				0.679431	1.349				25.4084	25.298				37.4911	33.9559
343.108	509.294				1286847	2741372				22.0795	37.752				286219					0.082979	0.021497				0.282683					1.02801	0.302592				16.0768	15.8201				19.3312	96.2973
																352171
	217.883	273.859				1343433	1504267				10.5658	15.5104				282287	467016				0.003168	0.002861				0.337577					0.2772					6.96615	8.58987				21.7448	39.8891
	159.528	406.238				1469931	1896250				12.1838	19.6332					652786				0.04068	0.027643					11.9477				0.024981	8.18489				9.24324	73.2224				13.0283	14.3335
		2012.33	769.836				2297483	2124647				75.9623	26.0754			602822	511031	1359163				0.038376	0.177052				0.876935	0.859968				3.5405	1.96294				77.5055	33.2823				24.1647	14.809
739.885	354.429		903.364		981600	1255690		2081594		60.7942	20.1641		66.2829		399979			770042		0.055524	0.023636		0.163697		1.9076	0.908613		1.54952		0.536727			1.5193		14.0208	8.02222		33.3713		23.5627	36.031		37.6384
			1030.43					1618747					107.23					429636					0.230104					1.6686					1.60416					29.8451					27.0652
			574.165					1706993					14.7752			437436		242660					0.077329					0.958111					0.84318					27.4385					46.7771
	345.414					1733750					75.7582										0.005348					0.584636					0.166122					13.1523					31.1286
																275579
	563.919	656.784				1441304	2910080				32.2526	92.8154				405535	688062				0.105077	0.042665				2.33116	0.140012				0.79188	0.918914				22.5323	23.8232				23.8305	40.5935
160.077	503.794	648.94	980.434		881030	1702342	1667915	3390497		17.3686	18.3837	30.5548	89.2413		189062	283409	367484	572757		0.065042	0.03004				0.488842	0.531537	0.102394	0.862709		0.31104	0.971201		0.672835		12.7522	14.2084	12.1221	22.1278		21.8215	31.1286	24.2547	26.3571
	349.853	485.279				1637976	1825909				19.7467	64.124					568007				0.145982	0.028717				1.33751	0.679214				1.10899	0.107739				18.6462	19.1834				28.8193	35.3779
289.529			801.913		1196651			2795416		10.8069			62.6957		268358	192129		442396		0.0343					0.552811			0.077785		0.561574			0.256798		11.27			7.79097		18.138			47.8787
211.537	250.134	387.632			987539	1130535	3038813			9.42691	25.7842	21.6258			229235		280927			0.025772	0.088246				1.08335	0.7424				0.44527	0.660606	0.214513			10.819	232.152	12.4728			21.2008	20.5736	20.6159
																321640
	361.634		1023.45			928824		2816699			15.5126		67.1773					947554			0.070323		0.099364			0.7424		1.44167			0.954948		1.54777			16.0768		17.3519			32.8968		47.5042
1080.4		477.429	589.413		1088802		1814782	1953517		39.9796		37.8271	50.6364		371329	263938	418658	522989		0.039617		0.031938			0.637463		0.693227	0.791805		8.70185		0.816613	0.796115		14.7603		12.0334	28.449		36.1954		27.2754	40.1398
	251.293	784.622				1260118	3171114				25.6075	46.032				419208	1178346				0.071379	0.010428				0.370266	0.45779				0.84091	1.08201				19.1733	71.6932				19.218	46.04
	385.236	203.721	518.131			804822	3487519	2693939			25.0077	29.6123	49.5605				725985	383793			0.081926	0.021195	0.015816			0.679547	0.444149	0.82012			1.02801	0.23568	0.713987			22.7297	14.7707	22.1278			23.3263	36.6504	26.8085
																379193
	671.103		254.107			1122131		1887736			32.0547		21.4163			400596		353149			0.072434					1.54889					1.42301					116.829		10.059			25.586		30.7704
	266.438	542				1233663	2628683				19.4258	41.6447					1152126				0.11663					0.980775	0.791805				0.470271	2.66858				14.578	12.0334				27.9079	30.9302
		461.715	363.22				1683929	2203997				36.0162	30.5917				483348	526988				0.051238					0.848497	0.498869				1.40645					14.219	16.1317				37.9295	27.8667
		531.311	499.795				2058869	2076716				15.918	68.0877				446912	578197				0.651852	0.029791				3.94298	0.581663				1.26477	1.40645				13.5711	22.8979				21.4622	24.4968
		624.882					1596783					26.0445				260635	1169862					0.034085										0.507547					15.6866					22.4108
	173.657	2002.28	217.923			930757	2507646	1716182			23.1824	30.8482	13.8647				1010089	895611			0.076654	0.002861	0.009349			0.402793	3.86468	0.948285			0.897991	0.959753				10.819	25.9331	11.3078			14.2721	24.2326	21.1854
		545.16	211.199				1484064	2158063				36.4642	21.9299				730313	402114				0.058734					0.45779					1.56793	74.4322				188.865	18.4515				26.4718	35.8775
																146808
	336.439		291.534			1422385		2266079			14.947		24.2021			312397		405286			0.100872		0.027643			0.784134		0.12739			0.52014					17.8732		87.5055			18.7809		35.5357
	479.882					1238054					58.6463					76020.4					0.041742					0.867234					0.627655					40.0644					47.7506
	186.273		912.736			1099168		3098844			14.2444		168.223					1112826			0.054466		0.051238			0.435173		0.526376			0.759136		1.02093			25.7903		23.4213			21.1688		50.0617
		508.093					2574471					101.511					411645										1.44167										19.1177					26.308
		353.947					2103643					44.8627				254059	372490										2.76476					0.569669					23.5941					43.6507
	249.625		528.471			921108		2406094			10.5641		35.7848					566652			0.069267		0.05338			0.215988		1.07757			0.865389					21.3882		23.7088			22.3385		21.4548
			398.316					3083766					38.5709			234044		867344										0.296044										15.4609					27.9211
	159.144					2040961					10.7005										0.084033					1.1038					0.759136					59.9798					16.3502
		308.998	661.489				1565652					17.0332	104.463				480073					0.035158	0.010428				0.349451	0.362888				1.18363	0.107739				18.7865	17.422				25.8595	45.4061
																120243
413.226	224.915	347.199			1128117	1273448	1529703			20.8085	11.1344	26.5703			529584	198295	469622				0.062929				1.23086	0.595222	1.67793			1.19357	0.209075	0.959753			22.6744	13.9263	17.422			24.4964	17.3035	24.4858
	285.144	296.249				1577513	1474011				22.4764	28.7616				283971	305163				0.056583					0.381126	0.763555				0.2772	0.23568				27.8186	7.90827				24.6655	20.7463
	300.792		987.603			799350		2454928			13.8161		42.4056			196235		1339068			0.037491					0.204766		1.58907			0.470271		1.72899			295.435		26.0949			18.1348		38.0898
232.122	204.178	548.103	407.231		1429755	1733750	2291183	1409437		9.98402	7.75448	36.7286	36.1618		359948	707404	500449	511694		0.015483	0.062929		0.012584		1.89939	0.658524	1.10644	0.82012		0.90281	0.436926	0.214513	0.445234		24.1288	16.9928	20.5956	17.7694		31.257	14.0139	25.3152	26.5356
928.205	679.535	373.693	608.699		1424628	1720555	1375218	2145904		16.8022	35.9582	40.5545	59.0708		539386		341370	351285		0.17521	0.418307	0.003945	0.055522		1.99342	4.09314	0.349451	0.991262		1.92015	2.78523	1.02093	0.298908		41.4098	56.3446	16.7131	25.8248		27.2526	38.0567	30.8512	38.389
		613.854	579.68				1817560	2972168				36.7052	29.7609				602819	648584				0.03623	0.08868				1.7671	1.38297				2.09005	1.366				23.4213	16.7849				44.2243	7.58115
343.396		254.764	308.601		1598701		1575996	1781606		23.4339		20.9158	26.2406		376604		390095	647885		0.007339		0.035158	0.009349		1.85225		0.165469	0.309342		0.148351			0.528275		23.9995		10.9335	11.7647		22.4717		24.0894	20.284
			1060.4					262166					84.6293					531661					0.169769					8.50146					3.44172					31.4523					38.565
		174.707					1509338					10.8073					337663					0.081198					1.04875					1.32553					19.1177					39.0976
		419.596	484.261				1667915	2746142				43.0061	30.175				599385	694464				0.005027	0.039448				0.45779	1.29522				0.04241	1.5276				19.1834	23.3635				22.4865	34.7587
		493.137	1085.46				2474621	1594178				266.38	39.0882				585012	678844				0.042665	0.044809				1.63346	0.876935				1.14301	1.06166				21.0319	19.1177				32.05	21.098
227.109		206.884	529.263		1460710		1326996	2530917		25.1996		17.2549	40.2958		413025		274306	827363				0.099364	0.040521		0.325575		1.29522	2.09644		0.42981		2.56908	1.48724		27.6635		18.3164	17.631		22.5703		30.3356	30.2188
292.943					1672905					12.532					441498										1.06832					0.969238					20.1168					30.0921
		108.55	196.89				1985396	1225917				16.4065	19.1123				480073	600071				0.089749	0.029791				0.595539	0.862709					0.319905				15.3852	12.9024				5.05952	19.9515
377.193					2310201					8.69768					1367099										1.5676					0.929408					841.313					28.4229
252.842		190.795			1146618		2601493			10.035		17.6814			764334		539023					0.203854			0.396014		0.791805					0.486799			30.973		28.8039			25.0155		14.6898
399.056			1305.08		1210007			2618467		14.8594			76.2947		626853			899453					0.014739					1.78199		0.728958			2.82758		19.3588			31.9269		21.8614			36.9966
557.567		390.71	280.449		1560923		2106646	2659473		17.374		26.2951	23.8675		1007753		419296	549096		0.018112			0.118582		0.448269			1.58907		0.942693			1.16333		18.5762		13.1557	15.003		44.8631		33.2411	25.854
470			229.88		982392			2718224		15.6855			26.3005		429525			434029					0.025495		0.720913			0.905432		0.346697					20.9971			17.7694		24.7533			27.3825
		417.58	219.873				1310300	2749643				24.1105	44.559				518997	711610					0.039448					0.376358									10.2575	31.4523				29.0909	27.9627
			305.332					1767875					49.5886					1374295					0.030865					1.7671										21.5844					15.1892
1832.78					2716587					95.6807					642284					0.164279					1.78927					2.93645					50.6984					43.4136
437.22			211.055		2213767			1710785		9.54843			21.3102		524004			519662					1.52624		7.79694			3.10302		0.59389			4.44629		20.5607			36.0548		25.4436			8.67402
		1388.92	2419.99				1633478	3438778				40.0491	30.0057				655590	703737				0.009349	0.520418					8.91356				2.44955	3.73786				38.4485	693.846				45.0125	47.202
279.206		197.334	228.595		1800646		1896250	2219427		23.0467		11.7207	23.3756		450193		620751	480073				0.015816	0.097227				0.891177	2.30779				2.15007	1.20393		19.2043		589.02	36.0548		23.8855		18.0399	19.9889
414.106		674.606	653.097		1507760		1596783	1367935		23.5939		65.0153	67.8688		253823		173168	566652				0.003945			0.804515		3.13389					0.319905			30.4416		24.1076	22.3666		60.9826		44.8077	31.5918
			302.171					2848810					32.6202					631153					0.071574					1.82671					3.85615					27.1575					37.0673
		234.494	181.848				1609842	1307923				25.1083	25.539				419935	250980				0.019044					0.102394	2.36841				1.26477					13.2395	9.23803				20.8134	17.0087
1834.77			297.425		2800405			2377065		45.7616			28.7508		2429073			765194		0.088085					1.47195					2.74737					36.0278			4.80783		31.377			27.7108
		400.513	331.412				1612460	2389942				36.7165	26.3666				440462	624213				0.030865					0.309342	0.018931									17.5615	9.95878				37.3408	36.4401
		186.005	901.891				2875186	2438587				87.0288	28.3552				403049	583648				0.0086	0.132453				0.898279	1.67793				1.12516	3.28352				18.1854	22.8392				22.069	38.5228
194.486			389.586		2243411			2064809		13.0491			30.5732		241945			340752					0.029791		1.13353			0.609435					0.672835		17.6005			16.0581		14.1366			30.7309
1350.8					1933715					61.2326					696794										0.854385										39.6235					32.2698
533.126		298.936			1964038		3265812			35.5779		44.7027			667503		678909					0.068211			1.11725		0.939578			0.205866		1.2059			163.436		19.2477			40.2617		19.3781
435.272			577.92		1927683			1870769		24.2915			23.1878		251440			585695					0.094022		2.24271			0.777672		0.553098			1.32553		15.3199			22.5446		22.5286			31.5004
214.812		323.222			1411848		2062360			14.3202		14.5925			144492	567658	268113					0.11558			1.24702		1.14463			0.234324		1.01179			19.8164		20.8336			27.8644		28.7213
307.09	154.341		250.165		1560923	1803544		1200622		11.7541	9.7855		23.0801		352315	1138516		243257					0.034085		0.704114			1.22239			3.68741		0.361799		18.0936	8.16983		17.422		21.9357	14.5851		32.5684
	1330.17	300.146	315.83			2104024	1922088	4291544			55.5611	22.9731	60.8248				331959	592341				0.072434	0.656725				1.36782	5.43912			1.70124	1.2462	4.06987			30.2269	31.4214	27.2507			54.8669	27.3362	18.0339
		199.611	611.112				2069010	3657596				25.0798	59.8431			1587924	506312	600526				0.098769	0.108229				0.929263	0.7424				0.84091	1.15748				485.935	21.1815				29.3788	31.1811
501.383	1126.74				1689639	3327210				30.5949	129.744				599213	588402									0.619688	2.24271				0.59389	0.262619				23.7392	45.1218				36.9516	57.1678
39.2109	333.494	507.52	257.164		1486757	1832671	2052407	1719513		4.6032	22.7533	166.722	39.4739		252631		514539	339850				0.037491	0.068211				0.711013	0.980775			0.360609	0.693501	1.4711		25.2682	27.8939	17.4772	15.906		21.9528	31.3334	14.2987	28.4193
		407.402					1989953					35.1003					513949					0.11558					1.30717					1.35077					31.1116					26.3119
1005.89		397.586	401.201		2378281		1626743	2552798		24.7766		19.6573	18.0512		1028513	488798	363167	359971				0.149122	0.10928				1.28691	1.50876		0.90281		1.1817	1.04422		30.011		26.6737	17.9516		23.1951		24.3638	23.5183
289.176	347.452		337.402		1396586	1967086		2211315		15.6286	24.0328		24.8481		255016	585528		451783					0.082979		0.500106	0.289968		0.752846		0.416015			1.08472		20.5607	13.5661		21.6614		28.618	24.4419		22.5186
324.477	256.353		141.269		1832671	3609000		3300970		27.9259	25.1996		56.8311		543602	672731		437778			0.17521		0.036428		0.235971			0.980775		0.59389	0.013117		1.23814		26.7261	26.8447		18.4935		24.7514	50.3472		22.9466
	1504.63	496.763				2835232	1522002				46.9763	92.5658					468771				0.078832	0.129218				0.937063	1.21589				3.04963	0.726344				38.4846	16.6641				40.8914	25.4349
175.095			397.706		1534224			2376757		6.99061			14.935		314663			843902					0.032171					1.27678		0.742396			0.701717		23.8697			21.3194		23.9871			22.1488
			533.48					3753258					72.0507					1170040					0.098769					2.96349					2.13155					28.9839					26.2978
	332.17	400.504	373.269				1845992	2863117			39.9755	67.3655	40.3002			436833	316257	415089			0.444694	0.085087	0.002072			3.1319	1.22605	0.836127			1.18043	1.64699	0.428576			38.6615	22.2004	16.9928			22.54	22.2668	27.2534
107.636	551.389	391.628	1444.16		1678473	1748926	1597330	2183813		13.6259	33.3327	21.6012	30.1765		398628	527489	371179	870077				0.063986	0.11348			0.837785	0.960189	1.1038		10.0232	1.14098	1.06853	0.767326		19.5123	34.0197	16.4143	146.983		27.2378	33.2514	29.0433	41.2971
150.065	401.564	276.921	305.902		1865018	1536883	1680314	2273886		9.19495	23.3609	37.3881	44.4374		1254214		306882	511595			0.10637	0.11138	0.102975			0.534456	1.1038	0.836127		0.205866	0.942693	1.42301	1.12516		9.33564	21.8487	19.0238	20.4813		22.8148	24.6821	16.7915	29.1023
		446.557	174.607				2391149	1533484				29.3356	25.5463			428862	631898	194684				0.147029	0.08614				1.34762	1.61898				1.14132	0.096537				32.0848	30.6425				38.68	20.7599
576.035	464.087		222.514		1552888	1939757		1591476		19.6406	29.869		169.765		928881			370644					0.021497		0.670433	1.13353		0.531537		0.675087	1.29842		0.36157		21.284	23.9995		25.0668		22.83	31.1824		24.3875
		241.792	449.43				1524869	2092375				26.5517	44.7144			200576	284088	627365				0.104026	0.08614				0.260562	1.41824				0.718138	1.13324				15.0305	31.1116				19.7607	39.3422
305.959	237.197	341.755			1526260	1681261	1753018			30.552	21.3978	24.7115			505977		682294					0.035364			1.03562		0.970485				0.119212	1.31863			21.7086	21.284	35.4476			32.9986	28.4395	19.8316
		260.646	348.16				2373166	1973685				37.644	35.611			463650	423903	326714				0.098769	0.105077				0.574038	0.520882				0.849072	0.742746				17.7156	31.8818				25.4286	26.4782
425.63	395.048	218.558			1571669	1356276	1944575			19.4264	22.0211	100.367			898187	446175	447287					0.045987			0.235971		0.825743				0.360609	0.906135			16.0493	17.7661	14.6694			28.9103	21.7814	15.3418
	221.886	308.139				1681261	1090523				9.26808	20.7344				420266	432213					0.148076					1.53886					1.09281				9.33564	19.6165				32.8198	16.9601
128.231	370.057		1335.3		1545921	3483973		6374228		11.4259	46.7065		20.7266		115062					0.101301			0.206582		0.872266	0.619688		4.16902		1.32765	0.553098		2.30536		18.1923	22.2646		35.8221		38.3295	29.1416		65.5836
274.291		507.007	871.003		1070207		1340732	2522946		23.1615		96.1127	30.539		419414	610080	223978	684329		0.146943		0.015064	0.043865		1.26168		1.68889			0.602492		1.09281	0.824578		17.7582		19.3958	26.6155		20.0623		48.5424	39.2092
323.305	405.664	234.425	808.78		1098074	2296741	1820968	2270385		15.1715	47.7256	43.764	10.8517		321087	1078503	395976	327762		0.073883		0.041742	0.143888		1.34595	0.619688	0.510214	3.03111		3.69414		0.31104	1.93346		15.9301	18.0936	14.578	21.9322		28.3173	37.9272	14.5897	32.211
379.763	933.644				1621382	2461727				23.0538	26.2558				633169					0.089347					0.574213	1.78927				1.01646	1.90731				51.9994	25.5158				29.3068	35.9584
324.461		340.501	945.977		1121919		1957485	2705230		26.0264		16.22	28.5334		488958		350415	524598		0.099596		0.072434	0.062929		0.62436		1.03213	1.53886		1.33832		0.635899	0.930553		17.0153		26.9634	22.9909		22.5902		29.9265	21.2136
367.648			476.611		1809137			3005937		19.959			39.4032		169770			337743		0.108106			0.127121		0.511203			0.679547		0.854048			0.685283		13.5615			18.4935		18.5155			33.5139
		272.932	495.49				1793018	1967197				25.6572	16.9412				313128	551616				0.037491	0.044926				0.679547	0.763283				1.03612	1.04422				17.7156	25.7306				22.9005	25.792
248.306		383.81	524.685		1605606		2485922	3081143		31.38		33.7717	26.1869		710827	719592	696619	554046		0.035457		0.107178	0.170041		0.188264		0.898279	1.03213		1.03803		1.09281	1.01179		19.4486		17.1554	29.3646		30.2486		30.4515	56.1865
112.859	156.395	381.585			1582102	1579753	1777581			16.1072	19.2604	33.529			518377	349778	645605			0.251513		0.105077			1.30987		0.424395			1.00566		0.84091			23.7106	9.87649	35.3536			28.3849	33.9775	40.0561
	253.338	408.656	424.402			2645663	1653427	2176968			20.6178	37.6248	25.2139			317768	308963	500468				0.118729	0.027907				1.27678	0.773713				0.865389	0.586384				20.5521	12.1336			24.3687	34.6699	17.2512
215.538	373.217	419.047	452.749		2084651	2053579	2242480	2176968		21.005	38.0439	59.5832	11.5336		531232	453548	338269	613231		0.180384		0.085087	0.007518		1.87005		0.326641	0.887937		1.00566		0.470271	0.734546		31.5541	7.5338	35.5884	17.8732		23.9553	33.7398	19.7203	26.8496
211.659	373.476	220.613	496.072		2087710	2493523	1996480	2624538		12.2477	28.3	36.4438	66.8108		303183	642284	191588	297020		0.141903		0.000969	0.072434		1.60912		0.898279	0.908613		1.15637		0.2772	0.528436		24.1725	8.47333	13.6399	25.0668		24.9678	23.2933	20.1506	25.6898
394.567	367.195				1685356	2518447				21.7619	35.647				996564	392121				0.210272					2.17601	2.14946				1.09188	1.14098				25.5184	33.5274				27.4663	33.4894
351.907	529.338	233.049	903.198		1371783	2785028	2129373	3257063		23.7115	35.2239	25.2461	22.8231		668674	347878	324619	532344		0.108106		0.051288	0.143888		0.823017		1.00134	1.91751		3.97051	0.862843	0.889844	1.08472		29.2581	21.7086	17.3971	22.0666		24.4587	40.7438	28.237	34.0441
516.99	402.148	270.187	383.64		2629522	2253349	1902919	1890193		51.4902	12.1857	70.6265	24.6255		613888	401890	312607	508071		0.054805		0.069267	0.033236		1.03137		0.637463			1.11339	0.402198	0.734546	0.024981		29.3566	19.0489	21.1815	15.3851		31.4211	21.8081	21.6809	22.603
119.757	373.591	255.286	772.696		1479940	1873897	2190671	2460195		17.1127	37.0255	41.3128	23.8149		427715	492907	413991	765262		0.021125		0.052347			0.649354		0.616363			0.402675	0.346697	0.41186			14.4425	17.6005	17.8732	31.4728		12.0115	18.0003	19.9815	32.6156
427.566	867.897	441.917			1914777	2316951	2420082			22.968	14.1997	37.8096			547603	200002	472765			0.072157		0.037491			1.01918					0.919147	0.916113	0.378358			26.8105	18.2556	18.1077			21.0873	22.9606	22.4947
104.39	273.945	296.636			2199748	2846911	1849132			14.701	12.6866	282.417			209374	1793134	347769			0.114895		0.049169			1.14077		0.700533			0.391472		0.578118			22.1577	18.8924	30.3269			10.7122	29.2682	29.1023
	2109.26	356.811				2697792	2369579				66.5436	17.7261				303534	346711				0.050485	0.036428				1.89939	1.1752				1.81729	0.511841				44.573	17.3168				65.0079	28.1497
192.712	539.782	500.156			1767312	1933715	1925292			16.3403	43.0189	74.2481			591292	247872	347769			0.099596		0.045987			0.574213		0.616363			0.864912	0.402198	0.718138			20.6439	35.3686	15.5602			21.3518	25.8503	15.2774
	184.416	220.061				1906661	1632655				21.6799	22.4872				394071	258860					0.020426					0.815352				0.728958	0.006244				12.7254	11.1585				13.106	14.2871
219.334	64.3745		233.161		1113220	1921663		2079006		22.9936	19.2007		25.632		439920	378536		347240		0.075607					1.03137					1.23142	0.089727				81.9485	15.8695		7.58318		34.9724	23.2367		21.5642
	215.256	254.971	271.717			1585155	2348121	1786836			10.7651	43.7838	33.8657			271219	471052	369574				0.022566				0.143878					0.220117	0.251728				8.16983	16.9928				15.9616	22.5791	9.93515
232.05	423.733	366.034			1015478	1486757	1677317			13.8018	23.7347	16.5495			543496	325244	459120			0.058291		0.104026			0.574213	0.465592	0.456683			0.624513	1.59777	0.775513			15.6092	29.9026	20.3391			24.3364	33.9739	21.6761
189.196	548.909	552.406			935856	3488539	1713454			12.1981	58.4748	47.002			434770		786633			0.140221	0.10637	0.121877			1.24961	1.88368	0.424395			0.469644	2.08676	0.775513			19.9868	35.9342	2117.96			41.5969	48.8419	41.6969
91.4076		387.849			1393553		2449217			21.1872		16.3733			679677		423351			0.200329		0.08614			1.39399		0.804954			0.875769		1.07662			17.0153		16.5811			44.5921		19.1339
																223145
	194.904	423.697				1212383	1343446				10.4376	22.7194				243721	554046					0.036428					0.182217					0.660606				9.33564	20.9035				26.1781	23.1484
	139.904					1291958					12.9756					392121										0.004393										11.6071					22.1563
279.29	212.207	235.047			2282994	1832671	1668339			22.6767	15.2607	29.6862			466556	414339	294429			0.123359		0.107178			1.50175		0.815352			6.43891		1.23008			22.5235		17.6364			29.9815	28.607	15.9374
	648.965	420.24				1737547	2647442				38.2684	21.9973					438336				0.004481	0.071379				2.58243	1.11401				1.75286	0.938687				31.0784	20.8336				28.9966	21.4874
		333.598					2682024					21.3235				1347478	756538					0.006434					0.337577										13.0531					20.4996
417.572	568.422	353.027			1061700	1675688	2025987			28.0939	32.602	54.5655			342232	441498	501635			0.160352		0.081926			0.872266		1.19555			0.875769	0.553098	0.800058			25.298	20.707	17.2363			40.8559	41.9019	32.4956
268.107	2204.26	211.035			1452492	1615037	1827208			14.0521	887.802	35.5858			679677	468382	388932			0.165369					1.22547		0.090115			0.536233	1.93299	0.183344			25.628	41.0744	9.87161			36.7835	160.207	19.517
1603.48	575.295				1217503	1789080				20.6037	19.9178				488958	285160				0.136856					1.03137	0.004393				0.90831	0.728958				19.7191	24.2575				23.8223	31.2243
	281.387					1348780					27.7258															0.181096					0.148351					16.0493					19.643
102.197		992.756			1450010		2153099			16.9631		31.6713			384113		512772			0.054805		0.201366			1.14077		2.6338			0.547298		1.64699			14.2698		25.6109			25.9481		27.4254
347.527					1254049					22.9872					515009	264596				0.096185					1.10436					0.128959					17.7582					34.5613
278.158	521.506				1350190	2226911				13.3974	17.7571				716068	515663				0.1503					0.686752					0.569401	0.119212				13.0106	37.4087				23.0001	47.5014
	430.44					1544875					19.738					389526															0.013117					12.0644					32.0614
	497.432					2006964					38.2743					481287															0.796034					26.2474					22.008
	530.182					2207214					22.2592					248949										0.4309					0.104519					32.3215					32.2335
	141.561	344.772	375.955			864935	1387189	2666620			21.3822	26.6417	30.5013			687048	490013	592969			0.097891	0.062929	0.055524			0.896837	0.520882	1.49872			0.994865	0.528436	0.881695			29.8451	16.3304	25.4305			27.2573	19.5138	61.3642
	277.341					1571718					26.0591										0.101301					1.52564					0.657486					22.8847					24.0002
																402932
	471.33					1783974					23.7827					377266					0.106406					0.74885					0.447366					22.5235					21.9703
	241.955					1023811					19.4779					605382					0.131801					1.91728					0.864912					15.6092					27.3916
	379.654					2039087					28.1691										0.104706					1.12864					1.01646					29.6505					40.8624
																432843
	650.169	229.652				1522904	2211315				24.4233	20.7344				441210	276866				0.146943	0.053407				1.01918	0.815352				0.723237	0.36157				21.9111	21.1815				24.7324	17.8451
	445.632					2127744					37.6408					198261					0.103004					1.90548					0.569401					19.7191					13.2755
	1931.34					1104553					17.7196					273788					0.153653					1.36998					1.35966					1363.78					32.53
	358.387					925860					16.9825										0.07905					1.24961					0.413866					36.2105					35.6399
																711575
	1576.97	374.337				1911874	1749959				130.414	20.8132				445085	221927				0.138539	0.017211				1.03137	0.19351				1.46617	0.285672				31.5541	23.698				50.4866	30.4484
	858.218					1882998					27.6813										0.04956					1.12864					0.187085					23.9424					47.8324
																353827
	239.821					1447531					8.76417					8.76417					0.056549					0.293476					0.293476					21.5371					27.8617
[truncated: 18 more columns]

## Sheet: Figure_3
Figure 3a										Figure 3b										Figure 3c										Figure 3d
A2 glycan										Bisected GlcNAc										FABG2										FA2G2
Men			Women			All				Men			Women			All				Men			Women			All				Men			Women			All
Age	Glycan-PLWoH	Glycan-PLWH	Age	Glycan-PLWoH	Glycan-PLWH	Age	Glycan-PLWoH	Glycan-PLWH		Age	Glycan-PLWoH	Glycan-PLWH	Age	Glycan-PLWoH	Glycan-PLWH	Age	Glycan-PLWoH	Glycan-PLWH		Age	Glycan-PLWoH	Glycan-PLWH	Age	Glycan-PLWoH	Glycan-PLWH	Age	Glycan-PLWoH	Glycan-PLWH		Age	Glycan-PLWoH	Glycan-PLWH	Age	Glycan-PLWoH	Glycan-PLWH	Age	Glycan-PLWoH	Glycan-PLWH
71	0		61	0.1		61	0.1			71	28.36		61	16.95		61	16.95			71	2.11		61	0.99		61	0.99			71	12.64		61	7.82		61	7.82
57	0		44	0.27		44	0.27			57	22.36		44	24.32		44	24.32			57	1.79		44	1.46		44	1.46			57	16.85		44	8.17		44	8.17
58	0.14		51	0		51	0			58	16.36		51	19.42		51	19.42			58	1.73		51	1.61		51	1.61			58	18.07		51	15.72		51	15.72
69	0		60	0.3		60	0.3			69	28.88		60	17.65		60	17.65			69	2.98		60	1.37		60	1.37			69	16.75		60	13.25		60	13.25
60	0		61	0.81		61	0.81			60	22.13		61	17.85		61	17.85			60	1.71		61	0.84		61	0.84			60	14.61		61	8.64		61	8.64
49	0.18		73	0		73	0			49	17.32		73	18.42		73	18.42			49	1.44		73	1.33		73	1.33			49	13.55		73	12.85		73	12.85
62	0.26		44	0		44	0			62	23.38		44	22.51		44	22.51			62	1.9		44	1.98		44	1.98			62	11.38		44	17.2		44	17.2
63	0		56	0		56	0			63	26.25		56	16.48		56	16.48			63	2.4		56	1.25		56	1.25			63	19.45		56	12.19		56	12.19
66	0.41		54	0.32		54	0.32			66	17.16		54	15.04		54	15.04			66	1.63		54	0.89		54	0.89			66	18.04		54	10.12		54	10.12
68	1.25		53	0		53	0			68	13.17		53	14.09		53	14.09			68	1.01		53	1.94		53	1.94			68	15.9		53	24.9		53	24.9
59	0.77		51	0		51	0			59	16.25		51	20.19		51	20.19			59	1.41		51	1.53		51	1.53			59	14.92		51	14.14		51	14.14
54	0.51		64	0		64	0			54	15.55		64	22.38		64	22.38			54	1.44		64	1.85		64	1.85			54	14.98		64	13.71		64	13.71
49	0		60	0.37		60	0.37			49	17.72		60	21.97		60	21.97			49	1.74		60	1.67		60	1.67			49	19.51		60	12.89		60	12.89
61	0		61	0.6		61	0.6			61	22.33		61	17.52		61	17.52			61	2.3		61	0.77		61	0.77			61	19.68		61	7.19		61	7.19
60	0.6		45	0		45	0			60	22.46		45	18.59		45	18.59			60	2.29		45	2.08		45	2.08			60	16.37		45	20.44		45	20.44
65	0.37		45	0		45	0			65	25.25		45	12.13		45	12.13			65	1.85		45	0		45	0			65	9.84		45	20.38		45	20.38
51	0.54		52	0		52	0			51	17.42		52	24.68		52	24.68			51	1.51		52	0		52	0			51	14.22		52	13.8		52	13.8
68	0		58	0		58	0			68	12.33		58	14.81		58	14.81			68	0.88		58	0.97		58	0.97			68	14.57		58	12.95		58	12.95
51	0.33		47	0.24		47	0.24			51	20.47		47	10.43		47	10.43			51	1.75		47	1.05		47	1.05			51	13.41		47	16.01		47	16.01
56	0.28		51	0		51	0			56	21.67		51	17.44		51	17.44			56	1.69		51	0		51	0			56	14.1		51	6.54		51	6.54
73	0		55	0		55	0			73	22.97		55	21.46		55	21.46			73	0		55	1.98		55	1.98			73	13.32		55	14.81		55	14.81
63	0		52	0.12		52	0.12			63	13.71		52	14.07		52	14.07			63	1.01		52	1.21		52	1.21			63	14.01		52	15.75		52	15.75
57	0.2		62	0.32		62	0.32			57	15.44		62	20.28		62	20.28			57	1.65		62	1.79		62	1.79			57	18.13		62	15.22		62	15.22
62	0.11		35	0		35	0			62	24.33		35	13.38		35	13.38			62	1.72		35	0		35	0			62	8.23		35	29.02		35	29.02
61	0.25		52	0.45		52	0.45			61	16.55		52	17.67		52	17.67			61	1.86		52	0.81		52	0.81			61	20.67		52	7.33		52	7.33
53	0		51	0		51	0			53	18.9		51	12.53		51	12.53			53	2.01		51	0		51	0			53	20.49		51	25.63		51	25.63
54	0		60	0		60	0			54	18.09		60	24.8		60	24.8			54	0		60	0		60	0			54	13.54		60	10.11		60	10.11
56	0		42	0		42	0			56	20.19		42	15.46		42	15.46			56	2.23		42	1.54		42	1.54			56	20.34		42	16.89		42	16.89
54	0.6		50	0		50	0			54	18.56		50	17.99		50	17.99			54	1.74		50	1.18		50	1.18			54	14.23		50	10.59		50	10.59
58	0		59	0.16		59	0.16			58	23.05		59	13.74		59	13.74			58	2.15		59	1.02		59	1.02			58	18.98		59	12.34		59	12.34
59	1.15		61	0		61	0			59	31.32		61	22.12		61	22.12			59	1.96		61	2.09		61	2.09			59	9.32		61	15.86		61	15.86
64	0		62	0.18		62	0.18			64	18.55		62	19.64		62	19.64			64	1.85		62	1.3		62	1.3			64	19.82		62	9.31		62	9.31
53	0		45	0		45	0			53	20.27		45	19.43		45	19.43			53	1.78		45	2.35		45	2.35			53	20.24		45	20.63		45	20.63
56	0.62		56	0.41		56	0.41			56	12.38		56	21.88		56	21.88			56	1.12		56	1.39		56	1.39			56	12.53		56	11.31		56	11.31
61	0.5		45	0		45	0			61	14.57		45	16.96		45	16.96			61	1.3		45	2.21		45	2.21			61	15.3		45	24.55		45	24.55
55	0		55	0		55	0			55	23.81		55	17.75		55	17.75			55	2.39		55	1.47		55	1.47			55	18.09		55	16.79		55	16.79
41	0		58	0		58	0			41	18.4		58	19.36		58	19.36			41	1.78		58	1.92		58	1.92			41	17.98		58	17.35		58	17.35
64	0		47	0		47	0			64	21.27		47	24.08		47	24.08			64	1.99		47	3.69		47	3.69			64	17.56		47	24.96		47	24.96
64	0		64	0.39		64	0.39			64	19.7		64	14		64	14			64	2.25		64	0.91		64	0.91			64	18.94		64	13.54		64	13.54
49	0.37		53	0.42		53	0.42			49	13.47		53	15.74		53	15.74			49	1.32		53	1.11		53	1.11			49	15.77		53	12.59		53	12.59
52	0		50	0		50	0			52	17.43		50	15.48		50	15.48			52	0		50	1.13		50	1.13			52	14.7		50	14.93		50	14.93
45	0		53	0		53	0			45	17.23		53	21.88		53	21.88			45	1.68		53	1.28		53	1.28			45	16.84		53	10.33		53	10.33
56	0		63	0		63	0			56	22.63		63	14.19		63	14.19			56	1.78		63	1.05		63	1.05			56	16.31		63	14.4		63	14.4
60	0.3		52	0.09		52	0.09			60	16.72		52	11.84		52	11.84			60	1.35		52	0.78		52	0.78			60	14.72		52	14.06		52	14.06
55	0		45	0		45	0			55	20.24		45	12.19		45	12.19			55	1.73		45	1.24		45	1.24			55	18.56		45	20.3		45	20.3
58	1.89		48	0		48	0			58	15.92		48	18.98		48	18.98			58	1.13		48	1.68		48	1.68			58	11.97		48	16.59		48	16.59
51	0		59	0.16		59	0.16			51	17.32		59	15.1		59	15.1			51	1.65		59	0.99		59	0.99			51	15.36		59	12.04		59	12.04
52	0		57	0		57	0			52	25.93		57	16.68		57	16.68			52	0		57	1.31		57	1.31			52	10.72		57	16.22		57	16.22
52	0		56	0.33		56	0.33			52	16.99		56	15.45		56	15.45			52	2.34		56	0.89		56	0.89			52	23.75		56	10.72		56	10.72
50	0.28		62	0.93		62	0.93			50	15.99		62	20.74		62	20.74			50	1.38		62	0.9		62	0.9			50	15.1		62	5.83		62	5.83
63	0.88		60	0.44		60	0.44			63	23.66		60	16.23		60	16.23			63	0		60	0.96		60	0.96			63	6.25		60	10.13		60	10.13
51	0		42	0		42	0			51	12.35		42	10.03		42	10.03			51	0.8		42	1.14		42	1.14			51	15.84		42	21.53		42	21.53
53	0		49	0		49	0			53	13.2		49	12.82		49	12.82			53	0		49	0.89		49	0.89			53	19.3		49	12.83		49	12.83
56	0		54	0.59		54	0.59			56	19.66		54	13.99		54	13.99			56	1.41		54	0.91		54	0.91			56	14.55		54	9.95		54	9.95
53	0		54	0.76		54	0.76			53	20.4		54	15.54		54	15.54			53	1.65		54	0.98		54	0.98			53	15.71		54	10.87		54	10.87
61	0.32		55	0.94		55	0.94			61	14.59		55	17.98		55	17.98			61	1.24		55	0.96		55	0.96			61	16.15		55	11.75		55	11.75
43	0		56	0.14		56	0.14			43	20.22		56	15.57		56	15.57			43	1.64		56	0.95		56	0.95			43	16.66		56	8.21		56	8.21
58	0		50	0		50	0			58	21.9		50	11.83		50	11.83			58	1.89		50	1.52		50	1.52			58	17.91		50	23.38		50	23.38
55	0		49	0		49	0			55	24.75		49	13.03		49	13.03			55	2.02		49	1.41		49	1.41			55	14.69		49	17		49	17
57	0		58	0		58	0			57	19.76		58	14.67		58	14.67			57	1.81		58	1.42		58	1.42			57	19.29		58	13.34		58	13.34
61	0.49		67	0.41		67	0.41			61	22.61		67	14.5		67	14.5			61	1.88		67	0.89		67	0.89			61	12.37		67	11.38		67	11.38
71	0.66		65	1.19		65	1.19			71	24.01		65	20.43		65	20.43			71	1.48		65	1.09		65	1.09			71	8.58		65	10.88		65	10.88
58	0		47	0		47	0			58	21.84		47	17.43		47	17.43			58	2.48		47	1.73		47	1.73			58	20.13		47	17.93		47	17.93
58	0.16		61	0		61	0			58	19.71		61	14.96		61	14.96			58	1.7		61	1.13		61	1.13			58	13.79		61	14.28		61	14.28
57	0		59	0.27		59	0.27			57	26.82		59	19.14		59	19.14			57	2.24		59	1.23		59	1.23			57	15.03		59	11.7		59	11.7
59	0.58		57	1.45		57	1.45			59	13.44		57	16.79		57	16.79			59	1.06		57	0.77		57	0.77			59	16.6		57	9.18		57	9.18
56	0.25		52	0.19		52	0.19			56	20.01		52	15.49		52	15.49			56	1.95		52	1.34		52	1.34			56	16.59		52	18.86		52	18.86
57	0		48	0		48	0			57	17.14		48	13.99		48	13.99			57	1.82		48	1.4		48	1.4			57	20.18		48	19.23		48	19.23
68	0.65		40	0		40	0			68	14.49		40	14.75		40	14.75			68	1.3		40	2.22		40	2.22			68	16.72		40	25.21		40	25.21
73	0.56		70	0		70	0			73	21.12		70	16.42		70	16.42			73	1.31		70	1.41		70	1.41			73	9.07		70	14.95		70	14.95
61	0.39		64	0		64	0			61	17.88		64	14.41		64	14.41			61	1.64		64	1.09		64	1.09			61	15.89		64	14.57		64	14.57
65	0.27		65	0		65	0			65	15.02		65	23.5		65	23.5			65	0.86		65	1.38		65	1.38			65	10.15		65	10.52		65	10.52
49	0.2		50	0		50	0			49	13.5		50	10.84		50	10.84			49	1.19		50	1.26		50	1.26			49	12.84		50	21.64		50	21.64
50	0		57	0.33		57	0.33			50	24.89		57	14.89		57	14.89			50	2.14		57	1.07		57	1.07			50	18.08		57	14.21		57	14.21
48	0.41		44	0		44	0			48	15.5		44	19.85		44	19.85			48	1.66		44	2.5		44	2.5			48	20.34		44	20.45		44	20.45
60	0.35		56	0.44		56	0.44			60	21.14		56	13.69		56	13.69			60	1.43		56	1.08		56	1.08			60	10.31		56	12.83		56	12.83
58	0.15		55	0		55	0			58	13.68		55	15.91		55	15.91			58	1.13		55	1.54		55	1.54			58	13.97		55	16.66		55	16.66
57	0.66		40	0		40	0			57	19.69		40	15.65		40	15.65			57	1.18		40	1.82		40	1.82			57	10.53		40	22.18		40	22.18
65	0.36		40	0		40	0			65	14.19		40	14.92		40	14.92			65	1.18		40	1.83		40	1.83			65	13.99		40	21.59		40	21.59
50	0.22		49	0		49	0			50	15.6		49	13.19		49	13.19			50	0.97		49	1.55		49	1.55			50	12.7		49	21.75		49	21.75
61	0.37		50	0.16		50	0.16			61	15.04		50	20.4		50	20.4			61	1.17		50	1.83		50	1.83			61	15.33		50	14.99		50	14.99
56	0.29		52	0.59		52	0.59			56	18.77		52	15.77		52	15.77			56	1.18		52	1.3		52	1.3			56	14.08		52	15.52		52	15.52
44	0		47	0.68		47	0.68			44	21.91		47	19.05		47	19.05			44	2.02		47	1.36		47	1.36			44	15.51		47	12.01		47	12.01
47	0		47	0		47	0			47	15.94		47	16.8		47	16.8			47	1.16		47	1.92		47	1.92			47	16.4		47	19.23		47	19.23
48	0		54	0		54	0			48	16.14		54	15.25		54	15.25			48	1.56		54	2.14		54	2.14			48	19.68		54	23.87		54	23.87
58	0.17		46	0		46	0			58	17.17		46	14.23		46	14.23			58	1.46		46	1.34		46	1.34			58	13.59		46	16.41		46	16.41
54	0.1		46	0		46	0			54	12.41		46	13.95		46	13.95			54	0.99		46	1.34		46	1.34			54	15.13		46	18.78		46	18.78
53	0.12		53	0.09		53	0.09			53	15.08		53	10.83		53	10.83			53	0.96		53	0.65		53	0.65			53	9.94		53	14.26		53	14.26
62	0.22		42	0		42	0			62	15.88		42	11.17		42	11.17			62	1.14		42	1.07		42	1.07			62	13.32		42	17.49		42	17.49
59	0.39		65	0.85		65	0.85			59	18.38		65	21.56		65	21.56			59	1.13		65	1.24		65	1.24			59	9.4		65	9.35		65	9.35
43	0		58	0.18		58	0.18			43	18.66		58	15.68		58	15.68			43	1.92		58	0.77		58	0.77			43	16.81		58	7.95		58	7.95
44	0		50	0.48		50	0.48			44	11.96		50	21.25		50	21.25			44	1.03		50	1.2		50	1.2			44	15.02		50	9.82		50	9.82
48	0		51	0		51	0			48	13.92		51	13.18		51	13.18			48	1.47		51	1.28		51	1.28			48	17.97		51	17.34		51	17.34
55	0		57	1.02		57	1.02			55	12.72		57	15.81		57	15.81			55	1.31		57	0.98		57	0.98			55	18.51		57	11.69		57	11.69
48	0.21		52	0.65		52	0.65			48	17.06		52	22.77		52	22.77			48	1.13		52	1.38		52	1.38			48	10.05		52	9.5		52	9.5
47	0		53	0		53	0			47	11.13		53	15.79		53	15.79			47	1.35		53	1.3		53	1.3			47	21.38		53	16.31		53	16.31
48	0		58	0		58	0			48	14.32		58	20.94		58	20.94			48	1.11		58	1.49		58	1.49			48	12.58		58	10.4		58	10.4
48	0		50	0		50	0			48	13.12		50	14.44		50	14.44			48	0.96		50	1.15		50	1.15			48	14.81		50	15.56		50	15.56
65	0.2		59	0		59	0			65	15.47		59	21.14		59	21.14			65	1.42		59	1.65		59	1.65			65	17.55		59	12.8		59	12.8
49	0		46	0		46	0			49	14.05		46	18.71		46	18.71			49	1.76		46	1.07		46	1.07			49	23.41		46	10.58		46	10.58
52	0		58	0.45		58	0.45			52	15.85		58	17.49		58	17.49			52	1.44		58	1.48		58	1.48			52	16.11		58	15.36		58	15.36
61	0.2		56	0.21		56	0.21			61	19.83		56	23.61		56	23.61			61	1.86		56	1.78		56	1.78			61	13.74		56	11.53		56	11.53
48	0.26		63	0		63	0			48	20.75		63	16.15		63	16.15			48	2.51		63	1.4		63	1.4			48	20.63		63	14.18		63	14.18
79	0.17		55	0		55	0			79	18.98		55	15.97		55	15.97			79	1.46		55	1.17		55	1.17			79	11.23		55	14.59		55	14.59
53	1.32		61	0.37		61	0.37			53	26.84		61	15.17		61	15.17			53	1.93		61	0.96		61	0.96			53	11.33		61	9.91		61	9.91
68	0.98		54	0		54	0			68	19.34		54	17.45		54	17.45			68	1.59		54	1.48		54	1.48			68	14.55		54	14.67		54	14.67
61	0.55		47	0		47	0			61	19.25		47	21.19		47	21.19			61	1.47		47	2.69		47	2.69			61	12.88		47	18.89		47	18.89
53	0		53	0		53	0			53	18.22		53	14.83		53	14.83			53	1.85		53	1.52		53	1.52			53	14.24		53	13.04		53	13.04
62	1.04		52	0.93		52	0.93			62	18.75		52	21.57		52	21.57			62	1.52		52	1.82		52	1.82			62	12.86		52	14.59		52	14.59
51	1.25		56	0		56	0			51	19.09		56	12.74		56	12.74			51	1.42		56	0.76		56	0.76			51	13.5		56	10.72		56	10.72
64	0.32		62	0		62	0			64	20.66		62	15.49		62	15.49			64	1.72		62	1.25		62	1.25			64	13.27		62	12.25		62	12.25
55	0.66		56	1.83		56	1.83			55	19.29		56	16.82		56	16.82			55	1.54		56	1.04		56	1.04			55	12.56		56	14.56		56	14.56
60	0.47		53	0.84		53	0.84			60	18.76		53	19.88		53	19.88			60	1.86		53	1.44		53	1.44			60	18.24		53	13.21		53	13.21
58	0		48	0		48	0			58	20.76		48	21.46		48	21.46			58	1.82		48	1.62		48	1.62			58	13.21		48	11.48		48	11.48
70	1.89		40	0		40	0			70	16.78		40	14.12		40	14.12			70	1.13		40	1.04		40	1.04			70	10.63		40	13.35		40	13.35
70	0.62		48	0.58		48	0.58			70	18.61		48	17.39		48	17.39			70	1.59		48	1.28		48	1.28			70	15.15		48	11.31		48	11.31
54	0.34		50	0		50	0			54	15.52		50	12.64		50	12.64			54	1.19		50	1.09		50	1.09			54	12.81		50	17.57		50	17.57
73	0.53		43	0		43	0			73	26.52		43	17.11		43	17.11			73	1.48		43	0.97		43	0.97			73	10.33		43	9.32		43	9.32
65	1.04		41	0		41	0			65	19.31		41	15.53		41	15.53			65	1.49		41	1.92		41	1.92			65	12.48		41	21.77		41	21.77
60	1.49		46	0		46	0			60	21.07		46	19.97		46	19.97			60	1.65		46	1.82		46	1.82			60	11.12		46	15.88		46	15.88
62	0.27		46	0		46	0			62	16.69		46	10.13		46	10.13			62	1.2		46	0		46	0			62	11.91		46	11.99		46	11.99
66	0.93		45	0		45	0			66	20.08		45	14.36		45	14.36			66	1.6		45	1.59		45	1.59			66	12.72		45	17.46		45	17.46
61	0.24		60	0		60	0			61	18.34		60	20.83		60	20.83			61	1.35		60	1.17		60	1.17			61	11.12		60	9.11		60	9.11
56	0.83		35	0		35	0			56	16.69		35	10.81		35	10.81			56	1.35		35	1.05		35	1.05			56	15.5		35	19.91		35	19.91
59	0.36		29	0		29	0			59	23.27		29	13.4		29	13.4			59	1.93		29	1.56		29	1.56			59	13.3		29	22.88		29	22.88
72	0.24		42	0		42	0			72	19.69		42	14.59		42	14.59			72	1.27		42	2.01		42	2.01			72	10.66		42	24.52		42	24.52
63	0.38		47	0		47	0			63	19.17		47	18.55		47	18.55			63	1.04		47	2.59		47	2.59			63	7.36		47	22.59		47	22.59
61	0.48		40	0		40	0			61	15.39		40	15.96		40	15.96			61	1.21		40	1.97		40	1.97			61	13.41		40	21.84		40	21.84
54	0		43	0		43	0			54	17.02		43	16.58		43	16.58			54	2.09		43	1.65		43	1.65			54	20.76		43	17.13		43	17.13
60	0.31		38	0		38	0			60	17.74		38	14.33		38	14.33			60	1.64		38	2.39		38	2.39			60	15.8		38	27.64		38	27.64
57	0.22		53	0		53	0			57	17.14		53	22.52		53	22.52			57	1.69		53	1.82		53	1.82			57	16.5		53	15.81		53	15.81
57	0.49		48	0.58		48	0.58			57	16.45		48	18.29		48	18.29			57	1.68		48	1.42		48	1.42			57	17.37		48	11.78		48	11.78
61	0.64		56	0		56	0			61	16.54		56	20.11		56	20.11			61	1.45		56	1.23		56	1.23			61	15.04		56	10.56		56	10.56
66	0.27		51	0		51	0			66	16.43		51	15.73		51	15.73			66	0.98		51	1.55		51	1.55			66	8.86		51	19.37		51	19.37
64	0		60	0		60	0			64	16.73		60	17.18		60	17.18			64	2.34		60	1.33		60	1.33			64	21.8		60	15.71		60	15.71
58	0.32		51	0.37		51	0.37			58	14.58		51	14.47		51	14.47			58	1.43		51	1.32		51	1.32			58	18.36		51	15.38		51	15.38
56	0.31		51	0		51	0			56	19.81		51	16.12		51	16.12			56	1.67		51	1.44		51	1.44			56	12.04		51	14.47		51	14.47
48	0.2		52	0.41		52	0.41			48	16.98		52	17.32		52	17.32			48	1.53		52	0.89		52	0.89			48	15.63		52	6.88		52	6.88
68	0		61	0.3		61	0.3			68	17.79		61	23.5		61	23.5			68	1.43		61	1.57		61	1.57			68	12.65		61	10.92		61	10.92
62	0		54	0.85		54	0.85			62	20.43		54	16.64		54	16.64			62	2.02		54	1.22		54	1.22			62	16.74		54	12.26		54	12.26
58	0.16		54	0		54	0			58	20.22		54	11.95		54	11.95			58	2.21		54	0.84		54	0.84			58	17.65		54	13.07		54	13.07
61	0		47	0.35		47	0.35			61	20.92		47	12.13		47	12.13			61	3.75		47	0.9		47	0.9			61	24.24		47	12.54		47	12.54
55	0.5		67	0.42		67	0.42			55	22.35		67	12.8		67	12.8			55	1.69		67	0.83		67	0.83			55	12		67	11.83		67	11.83
68	0.45		56	0		56	0			68	19.9		56	18.17		56	18.17			68	1.6		56	1.05		56	1.05			68	16.29		56	8.83		56	8.83
50	0		58	0		58	0			50	21.87		58	19.09		58	19.09			50	3.01		58	1.67		58	1.67			50	23.91		58	13.37		58	13.37
54	0		55	0.21		55	0.21			54	14.72		55	15.67		55	15.67			54	1.61		55	1.14		55	1.14			54	20.33		55	11.63		55	11.63
50	0		61	0		61	0			50	16.65		61	20.44		61	20.44			50	1.64		61	1.54		61	1.54			50	20.46		61	12.96		61	12.96
69	0		61	0.25		61	0.25			69	16.2		61	15.31		61	15.31			69	1.5		61	1.13		61	1.13			69	17.79		61	12.57		61	12.57
53	0		57	0.48		57	0.48			53	18.71		57	21.74		57	21.74			53	2.48		57	1.08		57	1.08			53	23.34		57	7.25		57	7.25
51	0		47	0.41		47	0.41			51	18.25		47	15.01		47	15.01			51	1.4		47	1.2		47	1.2			51	11.89		47	13.93		47	13.93
59	0.43		51	0.15		51	0.15			59	20.13		51	16.26		51	16.26			59	1.81		51	0.84		51	0.84			59	12.75		51	9.05		51	9.05
43	0		48	0.4		48	0.4			43	13.81		48	21.94		48	21.94			43	1.46		48	1.73		48	1.73			43	20.74		48	13.59		48	13.59
55	0.5		48	0.38		48	0.38			55	17.59		48	16.18		48	16.18			55	1.72		48	1.09		48	1.09			55	18.61		48	11.89		48	11.89
42	0		58	0		58	0			42	11.34		58	19.11		58	19.11			42	0.99		58	1.49		58	1.49			42	14.91		58	12.61		58	12.61
51	0		54	0.56		54	0.56			51	14.51		54	18.48		54	18.48			51	1.8		54	1.46		54	1.46			51	19.96		54	14.37		54	14.37
44	0		56	1.26		56	1.26			44	19.3		56	18.1		56	18.1			44	1.77		56	1.2		56	1.2			44	15.78		56	10.97		56	10.97
56	0.32		64	0.08		64	0.08			56	18.87		64	23.43		64	23.43			56	2.64		64	1.6		64	1.6			56	22.32		64	11		64	11
44	0		45	0		45	0			44	11.67		45	15.21		45	15.21			44	1.34		45	1.88		45	1.88			44	22.5		45	24.21		45	24.21
73	0.32		38	0		38	0			73	19.32		38	14.56		38	14.56			73	1.45		38	1.77		38	1.77			73	13.41		38	24.1		38	24.1
50	0.15		63	0.13		63	0.13			50	18.01		63	16.89		63	16.89			50	1.12		63	1.35		63	1.35			50	11.13		63	14.08		63	14.08
70	0.52		50	0.09		50	0.09			70	14.97		50	15.16		50	15.16			70	1.5		50	1.32		50	1.32			70	15.66		50	13.08		50	13.08
56	0.54		46	0		46	0			56	20.04		46	18.4		46	18.4			56	0.9		46	1.56		46	1.56			56	7.77		46	15.65		46	15.65
46	0.31		56	0		56	0			46	19.7		56	17.49		56	17.49			46	1.91		56	1.28		56	1.28			46	16.79		56	12.32		56	12.32
63	0		47	0.18		47	0.18			63	16.85		47	20.03		47	20.03			63	1.94		47	2.06		47	2.06			63	19.94		47	14.03		47	14.03
66	0.41		60	0.08		60	0.08			66	18.81		60	21.39		60	21.39			66	1.44		60	1.62		60	1.62			66	16.69		60	13.74		60	13.74
50	0		51	0.32		51	0.32			50	23.38		51	19.53		51	19.53			50	3.21		51	1.53		51	1.53			50	19.47		51	12.27		51	12.27
39	0		55	0.76		55	0.76			39	16.27		55	15.32		55	15.32			39	1.5		55	0.87		55	0.87			39	13.7		55	8.5		55	8.5
51	0.21		43	0.35		43	0.35			51	13.06		43	15.41		43	15.41			51	0.96		43	1.72		43	1.72			51	12.75		43	18.44		43	18.44
47	0.27		56	0.1		56	0.1			47	18.99		56	15.6		56	15.6			47	2.05		56	1.54		56	1.54			47	16.06		56	19.62		56	19.62
46	0		61	0.31		61	0.31			46	13.79		61	17.26		61	17.26			46	1.31		61	0.99		61	0.99			46	15.65		61	10.47		61	10.47
58	0.68		74	0.11		74	0.11			58	23.35		74	16.71		74	16.71			58	1.46		74	1.17		74	1.17			58	10.54		74	13.71		74	13.71
51	0		64	1.23		64	1.23			51	18.83		64	19.75		64	19.75			51	2.04		64	1.47		64	1.47			51	16.75		64	11.48		64	11.48
63	0.3		63	0.74		63	0.74			63	18.13		63	15.29		63	15.29			63	1.55		63	1.2		63	1.2			63	13.7		63	12.47		63	12.47
60	0.31		49	0.16		49	0.16			60	15.37		49	17.26		49	17.26			60	1.72		49	0.88		49	0.88			60	18.7		49	8.03		49	8.03
55	0		45	0.19		45	0.19			55	16.43		45	16.77		45	16.77			55	1.47		45	1.91		45	1.91			55	13.35		45	19.51		45	19.51
51	0.24		48	0.06		48	0.06			51	23.87		48	13.3		48	13.3			51	2.99		48	0.89		48	0.89			51	17.2		48	11.91		48	11.91
56	0		54	0.81		54	0.81			56	16.29		54	15.84		54	15.84			56	1.99		54	1.13		54	1.13			56	21.22		54	13.16		54	13.16
52	0.29		52	0		52	0			52	18.42		52	16.39		52	16.39			52	1.48		52	1.79		52	1.79			52	14.16		52	19.3		52	19.3
54	0		45	0		45	0			54	16.76		45	19		45	19			54	1.7		45	1.92		45	1.92			54	18.33		45	16.63		45	16.63
54	0.26		67	0		67	0			54	14.36		67	22.92		67	22.92			54	1.35		67	0.75		67	0.75			54	15.52		67	4.64		67	4.64
58	0.3		55	0.33		55	0.33			58	25.92		55	13.7		55	13.7			58	2.13		55	1.01		55	1.01			58	12.65		55	12.44		55	12.44
55	0		53	1.6		53	1.6			55	19.72		53	18.44		53	18.44			55	1.88		53	0.94		53	0.94			55	13.48		53	8.21		53	8.21
50	0		47	0.15		47	0.15			50	21.28		47	13.61		47	13.61			50	2.31		47	1.3		47	1.3			50	18.15		47	16.81		47	16.81
55	0.46		56	0		56	0			55	15.25		56	17.58		56	17.58			55	1.19		56	1.68		56	1.68			55	12.57		56	18.03		56	18.03
73	0.25		47	0		47	0			73	18.72		47	17.14		47	17.14			73	1.84		47	1.66		47	1.66			73	14.42		47	17.51		47	17.51
67	0.41		48	0.06		48	0.06			67	20.84		48	14.94		48	14.94			67	2.01		48	1.37		48	1.37			67	17.79		48	15.16		48	15.16
62	0.2		63	0.16		63	0.16			62	16.1		63	17.61		63	17.61			62	1.53		63	1.47		63	1.47			62	16.45		63	13.96		63	13.96
59	0.1		45	0.24		45	0.24			59	14.16		45	18.11		45	18.11			59	1.55		45	1.95		45	1.95			59	19.28		45	20.9		45	20.9
57	0.98		54	0.12		54	0.12			57	20.35		54	25.28		54	25.28			57	1.89		54	1.12		54	1.12			57	13.37		54	6.02		54	6.02
65	0.75		50	0.04		50	0.04			65	22.84		50	15.96		50	15.96			65	1.28		50	1.25		50	1.25			65	9.15		50	11.81		50	11.81
61	0.27		60	0.27		60	0.27			61	15.22		60	18.26		60	18.26			61	1.45		60	1.18		60	1.18			61	15.86		60	11.09		60	11.09
57	1.11		47	0		47	0			57	15.45		47	11.68		47	11.68			57	1.26		47	1.09		47	1.09			57	13.55		47	19.47		47	19.47
66	0.46		62	0.32		62	0.32			66	19.42		62	21.26		62	21.26			66	1.54		62	1.39		62	1.39			66	12.76		62	9.92		62	9.92
56	0.14		46	0		46	0			56	14.94		46	22.35		46	22.35			56	1.49		46	2.41		46	2.41			56	17.44		46	15.48		46	15.48
63	0.16		49	0.27		49	0.27			63	19.9		49	18.44		49	18.44			63	1.74		49	2.06		49	2.06			63	14.5		49	18.28		49	18.28
71	0.38		49	0.23		49	0.23			71	21.29		49	15.34		49	15.34			71	1.39		49	1.03		49	1.03			71	9.53		49	11.33		49	11.33
54	0		52	0.09		52	0.09			54	13.34		52	16.96		52	16.96			54	1.22		52	1.23		52	1.23			54	15.72		52	14.65		52	14.65
75	0.29		46	0.27		46	0.27			75	20.91		46	12.72		46	12.72			75	1.76		46	1.46		46	1.46			75	12.37		46	21.43		46	21.43
65	0		50	0.22		50	0.22			65	15.71		50	9.41		50	9.41			65	1.72		50	0.95		50	0.95			65	20.77		50	19.58		50	19.58
61	0		51	0.26		51	0.26			61	26.59		51	12.68		51	12.68			61	2.55		51	1.01		51	1.01			61	14.37		51	12.19		51	12.19
50	0		59	0.22		59	0.22			50	15.58		59	16.12		59	16.12			50	1.69		59	1		59	1			50	18.65		59	11.75		59	11.75
49	0		55	0.41		55	0.41			49	12.13		55	18.95		55	18.95			49	1.33		55	1.49		55	1.49			49	21.07		55	13.79		55	13.79
56	0.31		47	0.51		47	0.51			56	15.56		47	15.11		47	15.11			56	1.34		47	1.24		47	1.24			56	14.91		47	14.13		47	14.13
68	0.38		61	0.67		61	0.67			68	24.43		61	19.89		61	19.89			68	2.57		61	1.53		61	1.53			68	15.97		61	12.02		61	12.02
69	0.18		52	0.67		52	0.67			69	21.69		52	18.93		52	18.93			69	2.2		52	1.7		52	1.7			69	16.1		52	15.41		52	15.41
56	0.09		46	0		46	0			56	16.44		46	12.4		46	12.4			56	1.44		46	1.3		46	1.3			56	16.09		46	19.03		46	19.03
66	0		55	0.2		55	0.2			66	17.14		55	16.41		55	16.41			66	1.98		55	0.85		55	0.85			66	20.48		55	9.5		55	9.5
57	0		56	0.41		56	0.41			57	16.28		56	18.63		56	18.63			57	1.34		56	1.57		56	1.57			57	13.44		56	15.92		56	15.92
61	0		59	0		59	0			61	23.27		59	22.05		59	22.05			61	2.26		59	1.85		59	1.85			61	15.77		59	15.09		59	15.09
57	0.26		58	0.15		58	0.15			57	18.99		58	20.44		58	20.44			57	1.54		58	1.33		58	1.33			57	14.63		58	12.48		58	12.48
61	0.51		64	0.18		64	0.18			61	22.39		64	18.62		64	18.62			61	1.9		64	1.46		64	1.46			61	14.96		64	12.14		64	12.14
61	0.26		60	1.01		60	1.01			61	16.03		60	16.23		60	16.23			61	1.49		60	1		60	1			61	14.2		60	12.68		60	12.68
61	0.33		50	0		50	0			61	20.03		50	16.96		50	16.96			61	1.88		50	1.67		50	1.67			61	16.51		50	16.08		50	16.08
65	0.48		56	0		56	0			65	19.04		56	18.5		56	18.5			65	1.11		56	0.9		56	0.9			65	6.32		56	5.23		56	5.23
60	0.29		46	0.11		46	0.11			60	21.44		46	12.84		46	12.84			60	1.85		46	1.02		46	1.02			60	14.78		46	11.47		46	11.47
73	1.29		64	0.31		64	0.31			73	20.3		64	19.89		64	19.89			73	1.35		64	2.14		64	2.14			73	10.22		64	18.64		64	18.64
45	0.26		48	0.15		48	0.15			45	15.18		48	15.9		48	15.9			45	1.2		48	0.76		48	0.76			45	12.41		48	7.34		48	7.34
50	0		63	0.5		63	0.5			50	19.61		63	12.99		63	12.99			50	1.73		63	0.93		63	0.93			50	14.17		63	13.62		63	13.62
58	0.41		48	0.27		48	0.27			58	17.43		48	14.59		48	14.59			58	1.5		48	1.14		48	1.14			58	15		48	14.69		48	14.69
59	0.61		61	0.9		61	0.9			59	20.39		61	16.55		61	16.55			59	1.75		61	0.89		61	0.89			59	15.19		61	8.98		61	8.98
54	0.64		57	0.26		57	0.26			54	15.43		57	14.15		57	14.15			54	1.42		57	1.02		57	1.02			54	15.7		57	11.5		57	11.5
65	0.17		60	0.73		60	0.73			65	21.18		60	19.92		60	19.92			65	2.36		60	1.31		60	1.31			65	19.12		60	12.95		60	12.95
55	0.1		56	0.16		56	0.16			55	17.2		56	20.69		56	20.69			55	1.55		56	1.37		56	1.37			55	15.19		56	10.71		56	10.71
67	0.4		48	0		48	0			67	19.32		48	16.36		48	16.36			67	1.37		48	1.77		48	1.77			67	12.12		48	18.84		48	18.84
55	0.16		43	0		43	0			55	17.22		43	27.8		43	27.8			55	1.69		43	2.21		43	2.21			55	17.51		43	10.78		43	10.78
62	0.25		64	0.57		64	0.57			62	14.96		64	28.27		64	28.27			62	1.17		64	2.08		64	2.08			62	12.16		64	9.72		64	9.72
72	0.5		48	0.52		48	0.52			72	17.03		48	14.76		48	14.76			72	1.48		48	1.03		48	1.03			72	14.49		48	15.04		48	15.04
56	0.12		53	0		53	0			56	17.97		53	16.97		53	16.97			56	1.36		53	1.79		53	1.79			56	12.17		53	18.22		53	18.22
60	0.59		60	1.22		60	1.22			60	19.56		60	16.82		60	16.82			60	1.53		60	1.36		60	1.36			60	13.57		60	15.31		60	15.31
59	0.73		50	0		50	0			59	19.04		50	13.26		50	13.26			59	1.83		50	1.38		50	1.38			59	17.92		50	17.09		50	17.09
58	0.48		65	0.89		65	0.89			58	18.41		65	16.19		65	16.19			58	1.64		65	1.04		65	1.04			58	14.48		65	10.64		65	10.64
55	0.32		45	0		45	0			55	13.97		45	10.86		45	10.86			55	1.44		45	1.08		45	1.08			55	19.01		45	18.19		45	18.19
61	1.76		52	0		52	0			61	19.81		52	17.09		52	17.09			61	1.18		52	1.16		52	1.16			61	9.38		52	9.34		52	9.34
45	0.13		58	0.51		58	0.51			45	11.02		58	16.21		58	16.21			45	1.08		58	1.23		58	1.23			45	16.98		58	16.58		58	16.58
43	0		55	1.08		55	1.08			43	11.57		55	18.54		55	18.54			43	1.57		55	1.57		55	1.57			43	26.45		55	16.43		55	16.43
45	0		56		0	56		0		45	11.51		56		21.8	56		21.8		45	1.07		56		1.53	56		1.53		45	17.49		56		13.24	56		13.24
41	0.29		71		0.4	71		0.4		41	14.1		71		23.01	71		23.01		41	1.13		71		1.45	71		1.45		41	10.14		71		9.77	71		9.77
47	0.35		53		1.78	53		1.78		47	14.79		53		12.38	53		12.38		47	1.02		53		0	53		0		47	13.26		53		12.32	53		12.32
62	0.09		55		0.09	55		0.09		62	15.2		55		21.9	55		21.9		62	1.1		55		1.3	55		1.3		62	14.33		55		11.12	55		11.12
50	0		55		0	55		0		50	17.2		55		13.27	55		13.27		50	1.46		55		1.05	55		1.05		50	14.17		55		13.78	55		13.78
50	0.44		48		0	48		0		50	16.54		48		13.19	48		13.19		50	1.22		48		0.8	48		0.8		50	11.32		48		8.1	48		8.1
47	0		61		0.47	61		0.47		47	14.6		61		19.2	61		19.2		47	1.9		61		1.18	61		1.18		47	24.05		61		9.99	61		9.99
46	0		53		0.64	53		0.64		46	14.78		53		21.01	53		21.01		46	1.14		53		1.83	53		1.83		46	13.81		53		17.56	53		17.56
55	0		53		0	53		0		55	15.76		53		16.87	53		16.87		55	1.41		53		1.59	53		1.59		55	16.91		53		17.48	53		17.48
53	0		55		0.68	55		0.68		53	14.22		55		18.21	55		18.21		53	1.25		55		1.41	55		1.41		53	14.12		55		13.66	55		13.66
51	0.16		61		1.2	61		1.2		51	17.63		61		16.66	61		16.66		51	1.5		61		0.96	61		0.96		51	14.8		61		10.67	61		10.67
53	0		50		0	50		0		53	14.09		50		20	50		20		53	1.6		50		1.68	50		1.68		53	22.4		50		14.26	50		14.26
52	0.53		53		0.76	53		0.76		52	19.86		53		25.08	53		25.08		52	1.39		53		1.21	53		1.21		52	10.38		53		6.94	53		6.94
52	0.44		51		0	51		0		52	17.1		51		24	51		24		52	1.63		51		3.07	51		3.07		52	16.55		51		23.54	51		23.54
48	0.16		64		0.97	64		0.97		48	14.47		64		20.23	64		20.23		48	1.28		64		1.41	64		1.41		48	14.8		64		11.23	64		11.23
47	0		62		0.28	62		0.28		47	10.53		62		18.89	62		18.89		47	1.02		62		1.26	62		1.26		47	18.68		62		12.68	62		12.68
44	0		51		0	51		0		44	14.97		51		15.76	51		15.76		44	1.27		51		0	51		0		44	13.64		51		14.41	51		14.41
55	0.16		66		1.55	66		1.55		55	20.37		66		21.37	66		21.37		55	1.4		66		1.12	66		1.12		55	12.93		66		7.5	66		7.5
66		1.55	50		0	50		0		66		16.61	50		16.4	50		16.4		66		1.29	50		1.56	50		1.56		66		14.36	50		19.08	50		19.08
60		0.83	53		0	53		0		60		18.69	53		20.24	53		20.24		60		1.43	53		2.14	53		2.14		60		14.22	53		20.73	53		20.73
64		0.48	64		0.36	64		0.36		64		25.06	64		18.03	64		18.03		64		1.43	64		1.03	64		1.03		64		8.31	64		7.24	64		7.24
54		0.28	53		0	53		0		54		22.72	53		22.56	53		22.56		54		1.72	53		1.42	53		1.42		54		13.35	53		9.02	53		9.02
71		0.94	49		0	49		0		71		24.49	49		23.24	49		23.24		71		1.8	49		1.5	49		1.5		71		11.17	49		9.97	49		9.97
69		0.28	58		0.55	58		0.55		69		19.29	58		18.34	58		18.34		69		1.52	58		0.95	58		0.95		69		13.18	58		7.48	58		7.48
64		0.95	61		0	61		0		64		22.63	61		26.23	61		26.23		64		2	61		1.63	61		1.63		64		15.26	61		12.91	61		12.91
56		0.44	54		0.57	54		0.57		56		16.06	54		12.42	54		12.42		56		1.42	54		1.11	54		1.11		56		15.83	54		22.45	54		22.45
59		0.16	57		1.9	57		1.9		59		19.67	57		18.89	57		18.89		59		1.89	57		1.01	57		1.01		59		17.51	57		8.94	57		8.94
54		1.86	62		0.42	62		0.42		54		17.77	62		20.56	62		20.56		54		0.86	62		1.3	62		1.3		54		7.66	62		11.05	62		11.05
66		1.64	56		0	56		0		66		23.6	56		25.35	56		25.35		66		1.93	56		2.65	56		2.65		66		13.64	56		17.97	56		17.97
54		0.79	41		0	41		0		54		20.32	41		19.88	41		19.88		54		1.34	41		2.19	41		2.19		54		11.7	41		20.41	41		20.41
65		0.83	48		0	48		0		65		20.96	48		15.3	48		15.3		65		1.57	48		0.93	48		0.93		65		10.18	48		11.15	48		11.15
68		0.86	45		0.19	45		0.19		68		22.39	45		23.38	45		23.38		68		2.16	45		2.23	45		2.23		68		15.59	45		17.46	45		17.46
71		2.52	61		0.21	61		0.21		71		26.04	61		18.63	61		18.63		71		1.6	61		0.82	61		0.82		71		8.58	61		6.18	61		6.18
62		0.45	56		0	56		0		62		15.9	56		20.54	56		20.54		62		1.2	56		1.45	56		1.45		62		12.67	56		10.53	56		10.53
60		0.96	52		0	52		0		60		14.94	52		15.15	52		15.15		60		1.17	52		1.07	52		1.07		60		15.23	52		11.49	52		11.49
67		0.45	60		0.46	60		0.46		67		21.73	60		18.55	60		18.55		67		1.76	60		1.05	60		1.05		67		13.47	60		7.47	60		7.47
54		0.83	49		0	49		0		54		17.94	49		23.39	49		23.39		54		1.1	49		1.43	49		1.43		54		9.12	49		7.83	49		7.83
62		0.27	56		0	56		0		62		18.2	56		16.2	56		16.2		62		1.59	56		1.45	56		1.45		62		13.14	56		15.44	56		15.44
63		1.03	42		0	42		0		63		20.22	42		21.74	42		21.74		63		1.56	42		2.25	42		2.25		63		12.12	42		22.61	42		22.61
50		0.73	52		0.2	52		0.2		50		18.69	52		21.1	52		21.1		50		1.3	52		1.66	52		1.66		50		12.52	52		14.07	52		14.07
70		0.59	54		0.41	54		0.41		70		21.38	54		22.15	54		22.15		70		1.55	54		1.18	54		1.18		70		8.83	54		9.5	54		9.5
55		0.7	57		0.29	57		0.29		55		27.14	57		20.3	57		20.3		55		1.64	57		1.67	57		1.67		55		10.35	57		14.97	57		14.97
46		1.31	62		1.08	62		1.08		46		18.17	62		22.03	62		22.03		46		1.37	62		1.13	62		1.13		46		14.74	62		9.33	62		9.33
43		0	53		0.24	53		0.24		43		19.92	53		16.51	53		16.51		43		1.51	53		1.66	53		1.66		43		12.02	53		17.26	53		17.26
51		0	52		0.16	52		0.16		51		21.91	52		14.48	52		14.48		51		1.69	52		0.66	52		0.66		51		11.14	52		7.09	52		7.09
46		0	55		0.5	55		0.5		46		17.57	55		21.94	55		21.94		46		1.86	55		1.71	55		1.71		46		20.26	55		15.17	55		15.17
55		0	55		0.38	55		0.38		55		18.52	55		23.75	55		23.75		55		0.9	55		1.74	55		1.74		55		12.58	55		12.91	55		12.91
58		0.4	53		0.75	53		0.75		58		21.61	53		16.53	53		16.53		58		1.31	53		0.95	53		0.95		58		9.66	53		9.72	53		9.72
47		0.2	53		0	53		0		47		17.41	53		16.36	53		16.36		47		1.3	53		1.17	53		1.17		47		13.18	53		15.97	53		15.97
56		0.22	58		0.63	58		0.63		56		16.01	58		22.9	58		22.9		56		1.41	58		1.18	58		1.18		56		14.58	58		8.21	58		8.21
47		0.26	62		0.81	62		0.81		47		20.41	62		17.74	62		17.74		47		1.38	62		0.98	62		0.98		47		11.76	62		9.13	62		9.13
57		0	53		0	53		0		57		17.08	53		16.36	53		16.36		57		1.59	53		1.27	53		1.27		57		17.97	53		13.93	53		13.93
53		0.8	66		1.66	66		1.66		53		24.78	66		18.1	66		18.1		53		2.07	66		0.95	66		0.95		53		14.77	66		10.12	66		10.12
58		0.29	50		0	50		0		58		15.36	50		17.48	50		17.48		58		1.23	50		1.12	50		1.12		58		16.81	50		11.82	50		11.82
54		0.22	53		0	53		0		54		21.58	53		21.34	53		21.34		54		1.4	53		1.99	53		1.99		54		12.89	53		17.38	53		17.38
59		0.65	50		0.95	50		0.95		59		18.03	50		18.42	50		18.42		59		1.49	50		1.45	50		1.45		59		17.69	50		13.62	50		13.62
47		0.45	44		0	44		0		47		15.44	44		13.52	44		13.52		47		1.01	44		1.21	44		1.21		47		13.03	44		13.75	44		13.75
61		1.67	59		1.21	59		1.21		61		19.96	59		14.81	59		14.81		61		1.43	59		1.05	59		1.05		61		10.57	59		9.21	59		9.21
52		0.2	44		0	44		0		52		16.75	44		13.88	44		13.88		52		1.55	44		1.5	44		1.5		52		15.49	44		19.99	44		19.99
51		0	59		0.46	59		0.46		51		18.49	59		23.34	59		23.34		51		1.6	59		2.01	59		2.01		51		14.65	59		15.36	59		15.36
47		0.41	59		0	59		0		47		22.2	59		17.02	59		17.02		47		1.67	59		1.22	59		1.22		47		16.77	59		13.06	59		13.06
60		1.28	57		0	57		0		60		14.38	57		16.23	57		16.23		60		0.97	57		1.52	57		1.52		60		12.38	57		16.46	57		16.46
45		0.61	44		0	44		0		45		14.11	44		16.34	44		16.34		45		1.01	44		1.16	44		1.16		45		15.83	44		12.69	44		12.69
58		0	71		0.66	71		0.66		58		16.11	71		18.56	71		18.56		58		1.59	71		1.45	71		1.45		58		19.33	71		12.51	71		12.51
57		1.25	55		0	55		0		57		20.68	55		18.79	55		18.79		57		1.48	55		1.72	55		1.72		57		10.32	55		16.02	55		16.02
53		0.66	58		0.57	58		0.57		53		21.64	58		15.97	58		15.97		53		2.42	58		1.24	58		1.24		53		18.12	58		13.89	58		13.89
65		1.1	61		0	61		0		65		18.4	61		12.53	61		12.53		65		1.36	61		0.97	61		0.97		65		12.64	61		18.09	61		18.09
56		0.31	55		0	55		0		56		17.79	55		21.38	55		21.38		56		1.58	55		2	55		2		56		16.68	55		14.13	55		14.13
63		1.07	60		0	60		0		63		16.86	60		14.09	60		14.09		63		1.3	60		1.18	60		1.18		63		12.86	60		14.58	60		14.58
60		0.76	45		0.39	45		0.39		60		18.28	45		21.45	45		21.45		60		1.91	45		2.32	45		2.32		60		20.99	45		17.64	45		17.64
52		0.35	53		0.71	53		0.71		52		20.41	53		14.05	53		14.05		52		1.32	53		0.94	53		0.94		52		10.54	53		10.76	53		10.76
54		0.29	63		0	63		0		54		14.36	63		20.6	63		20.6		54		1.45	63		1.52	63		1.52		54		17.38	63		14.35	63		14.35
57		0.26	56		0.27	56		0.27		57		20.35	56		19.14	56		19.14		57		1.95	56		1.17	56		1.17		57		18.85	56		8.36	56		8.36
67		0	63		4.39	63		4.39		67		21.28	63		22.53	63		22.53		67		2.1	63		0.75	63		0.75		67		16.26	63		4.6	63		4.6
76		0.55	52		0.89	52		0.89		76		19.97	52		19.36	52		19.36		76		1.49	52		1.06	52		1.06		76		10.43	52		9.35	52		9.35
62		0.24	52		0.5	52		0.5		62		14.66	52		19.51	52		19.51		62		1.29	52		1.52	52		1.52		62		12.87	52		13.53	52		13.53
61		0.38	60		0	60		0		61		20.6	60		24.69	60		24.69		61		1.74	60		1.73	60		1.73		61		14.17	60		11.9	60		11.9
59		0.66	62		0.71	62		0.71		59		23.08	62		17.85	62		17.85		59		1.72	62		1.27	62		1.27		59		11.25	62		12.71	62		12.71
64		0.26	54		0	54		0		64		20.44	54		15.4	54		15.4		64		1.42	54		1.42	54		1.42		64		11.64	54		18.68	54		18.68
75		0.9	57		0.45	57		0.45		75		20.39	57		18.32	57		18.32		75		1.58	57		1.64	57		1.64		75		14.68	57		17.21	57		17.21
58		1.02	61		0.87	61		0.87		58		16.66	61		14.77	61		14.77		58		1.54	61		0.89	61		0.89		58		13.81	61		11.78	61		11.78
59		0.48	53		1.01	53		1.01		59		24.87	53		19.27	53		19.27		59		1.82	53		1.17	53		1.17		59		11.24	53		10.69	53		10.69
51		0.12	50		0	50		0		51		16.06	50		15.98	50		15.98		51		1.6	50		1.62	50		1.62		51		18.62	50		18.36	50		18.36
56		0.59	58		0	58		0		56		19.54	58		18.58	58		18.58		56		1.6	58		1.14	58		1.14		56		14.22	58		12.37	58		12.37
62		0.56	53		0.73	53		0.73		62		18.29	53		20.75	53		20.75		62		1.4	53		1.38	53		1.38		62		12.14	53		11.15	53		11.15
56		0.68	56		0.85	56		0.85		56		19.58	56		14.4	56		14.4		56		1.48	56		0.94	56		0.94		56		12.58	56		12.34	56		12.34
77		1.76	46		0	46		0		77		20.86	46		13.06	46		13.06		77		1.29	46		1.49	46		1.49		77		9.46	46		21.62	46		21.62
59		1.62	56		0.45	56		0.45		59		18.43	56		14.98	56		14.98		59		1.14	56		1.1	56		1.1		59		9.61	56		11.79	56		11.79
63		0.4	50		0	50		0		63		16.71	50		13.58	50		13.58		63		1.32	50		1.3	50		1.3		63		14.58	50		17.2	50		17.2
56		0.13	45		0	45		0		56		12.42	45		15.24	45		15.24		56		1.03	45		1.49	45		1.49		56		11.36	45		16.67	45		16.67
51		0.43	46		0.18	46		0.18		51		14.82	46		13.6	46		13.6		51		1.07	46		1.37	46		1.37		51		11.67	46		20.78	46		20.78
63		1.37	52		0.66	52		0.66		63		16.18	52		20.28	52		20.28		63		1.01	52		1.61	52		1.61		63		10.76	52		13.45	52		13.45
54		0.39	47		0.21	47		0.21		54		15.96	47		19.58	47		19.58		54		1.38	47		2.02	47		2.02		54		15.72	47		16.4	47		16.4
61		1.38	55		0.11	55		0.11		61		23.28	55		22.75	55		22.75		61		1.4	55		1.64	55		1.64		61		10.61	55		12.17	55		12.17
53		0.42	47		0.18	47		0.18		53		16.38	47		16.6	47		16.6		53		1.82	47		1.51	47		1.51		53		18.89	47		17.25	47		17.25
61		0.42	50		0	50		0		61		16.99	50		13.48	50		13.48		61		1.23	50		1.57	50		1.57		61		11.65	50		18.14	50		18.14
64		2.73	46		0	46		0		64		16.99	46		15.41	46		15.41		64		0.82	46		1.66	46		1.66		64		9.91	46		20.13	46		20.13
46		0	54		1.69	54		1.69		46		15.27	54		25.92	54		25.92		46		1.71	54		1.63	54		1.63		46		20.62	54		8.44	54		8.44
48		0	64		0.33	64		0.33		48		20.25	64		15.91	64		15.91		48		2.09	64		0.93	64		0.93		48		18.43	64		9.01	64		9.01
47		0	58		0.37	58		0.37		47		17.88	58		19.73	58		19.73		47		1.3	58		1.09	58		1.09		47		12.27	58		9.96	58		9.96
52		0.4	47		0	47		0		52		15.75	47		14.93	47		14.93		52		1.05	47		1.61	47		1.61		52		11.2	47		19.1	47		19.1
45		0	50		0.78	50		0.78		45		20.23	50		18.47	50		18.47		45		1.46	50		1.52	50		1.52		45		12.01	50		15.51	50		15.51
47		0	45		0.07	45		0.07		47		16.36	45		15	45		15		47		1.67	45		1.62	45		1.62		47		17.21	45		21.47	45		21.47
55		1.06	45		0.57	45		0.57		55		20.79	45		24.62	45		24.62		55		1.59	45		1.47	45		1.47		55		11.89	45		12.07	45		12.07
49		0.36	63		0.16	63		0.16		49		23.27	63		20.21	63		20.21		49		2.24	63		1.42	63		1.42		49		15.35	63		10.98	63		10.98
54		1.55	46		0.37	46		0.37		54		22.55	46		19.47	46		19.47		54		1.71	46		0.71	46		0.71		54		13.31	46		6.36	46		6.36
50		0.13	58		0.98	58		0.98		50		15.97	58		22.31	58		22.31		50		1.28	58		1.98	58		1.98		50		18.91	58		14.09	58		14.09
42		0	53		1.17	53		1.17		42		24.12	53		14.95	53		14.95		42		1.56	53		0.75	53		0.75		42		10.79	53		7.22	53		7.22
57		2.25	61		0	61		0		57		26.29	61		22.17	61		22.17		57		1.62	61		0.88	61		0.88		57		9.85	61		6.65	61		6.65
57		0.45	61		0.86	61		0.86		57		21.2	61		16.67	61		16.67		57		1.86	61		0.81	61		0.81		57		14.05	61		8.5	61		8.5
55		0.34	61		0.49	61		0.49		55		15.67	61		13.95	61		13.95		55		1.24	61		0	61		0		55		13.7	61		6.89	61		6.89
47		0.85	57		0.86	57		0.86		47		21.63	57		16.79	57		16.79		47		1.45	57		1.55	57		1.55		47		13.12	57		13.71	57		13.71
53		1.48	63		1.29	63		1.29		53		18.33	63		15.82	63		15.82		53		1.4	63		0.99	63		0.99		53		15.8	63		9.91	63		9.91
67		0.7	53		0	53		0		67		23.33	53		28.78	53		28.78		67		2.19	53		1.8	53		1.8		67		15.05	53		10.06	53		10.06
59		0.14	63		0	63		0		59		15.08	63		24.34	63		24.34		59		1.15	63		1.59	63		1.59		59		14.14	63		8.89	63		8.89
63		1.28	52		1.02	52		1.02		63		19.85	52		16.71	52		16.71		63		1.43	52		0.89	52		0.89		63		10.24	52		7.39	52		7.39
46		0.22	67		0	67		0		46		15.95	67		20.77	67		20.77		46		1.17	67		0	67		0		46		13.9	67		9.49	67		9.49
62		1.91	56		0	56		0		62		13.25	56		22.93	56		22.93		62		0.72	56		1.37	56		1.37		62		7.77	56		9.57	56		9.57
53		0.91	56		1.23	56		1.23		53		19.32	56		17.08	56		17.08		53		1.34	56		1.12	56		1.12		53		10.04	56		11.88	56		11.88
53		0.22	65		1.79	65		1.79		53		13.31	65		16.19	65		16.19		53		0.99	65		1.09	65		1.09		53		11.47	65		12.45	65		12.45
59		0.31	59		0	59		0		59		22.23	59		13.72	59		13.72		59		1.72	59		0.96	59		0.96		59		12.79	59		13.81	59		13.81
59		0.25	47		0.38	47		0.38		59		16.51	47		16.33	47		16.33		59		1.34	47		1.61	47		1.61		59		15.48	47		17.78	47		17.78
51		1.2	59		2.26	59		2.26		51		18.2	59		22.26	59		22.26		51		1.27	59		0.85	59		0.85		51		12.08	59		5.6	59		5.6
68		0.94	64		1.12	64		1.12		68		15.92	64		20	64		20		68		0.89	64		0.95	64		0.95		68		9.81	64		7.69	64		7.69
51		1.27	56		0.38	56		0.38		51		20.79	56		18	56		18		51		1.72	56		1.35	56		1.35		51		11.65	56		16.38	56		16.38
56		0	47		0.27	47		0.27		56		15.7	47		19.19	47		19.19		56		1.55	47		2.15	47		2.15		56		17.6	47		22.49	47		22.49
56		0.39	47		0.3	47		0.3		56		19.42	47		15.82	47		15.82		56		1.58	47		1.78	47		1.78		56		13.15	47		19.9	47		19.9
53		0.91	62		0.76	62		0.76		53		16.63	62		22.57	62		22.57		53		1.22	62		1.78	62		1.78		53		12.62	62		12.6	62		12.6
67		0.64	48		0.12	48		0.12		67		17.86	48		18.31	48		18.31		67		1.11	48		2.1	48		2.1		67		11.55	48		21.05	48		21.05
46		0	47		0.34	47		0.34		46		10.28	47		14.49	47		14.49		46		0.99	47		1.32	47		1.32		46		20.38	47		15.04	47		15.04
57		0.67	49		0	49		0		57		21.7	49		15.18	49		15.18		57		1.2	49		1.35	49		1.35		57		9.49	49		15.79	49		15.79
55		0.26	48		0.22	48		0.22		55		15.19	48		14.36	48		14.36		55		1.06	48		1.3	48		1.3		55		10.92	48		15.21	48		15.21
55		0.61	54		0.63	54		0.63		55		20.17	54		17.42	54		17.42		55		1.4	54		1.34	54		1.34		55		8.79	54		11.37	54		11.37
41		0	47		1.21	47		1.21		41		15.33	47		17.98	47		17.98		41		1.03	47		1.31	47		1.31		41		11.32	47		12.03	47		12.03
46		1.11	52		0.36	52		0.36		46		15.39	52		19.35	52		19.35		46		1.27	52		1.74	52		1.74		46		14.86	52		15.31	52		15.31
55		0.38	62		0.41	62		0.41		55		16.37	62		19.39	62		19.39		55		1.45	62		1.2	62		1.2		55		14.35	62		11.04	62		11.04
46		0.19	52		0.8	52		0.8		46		21	52		18.34	52		18.34		46		1.83	52		1.66	52		1.66		46		15.16	52		16.96	52		16.96
53		0	49		1.69	49		1.69		53		16.46	49		20.87	49		20.87		53		1.61	49		1.25	49		1.25		53		16.73	49		10.18	49		10.18
47		0	50		0	50		0		47		22.89	50		17.31	50		17.31		47		1.73	50		1.34	50		1.34		47		13.34	50		14.88	50		14.88
50		0.13	51		0.38	51		0.38		50		23.27	51		16.31	51		16.31		50		2.24	51		1.02	51		1.02		50		17.23	51		10.64	51		10.64
61		0.13	44		0.49	44		0.49		61		18.51	44		20.27	44		20.27		61		1.4	44		1.48	44		1.48		61		11.86	44		15.84	44		15.84
50		0.14	41		0	41		0		50		20.38	41		12.86	41		12.86		50		1.86	41		1.55	41		1.55		50		18.14	41		23.29	41		23.29
64		0.3	41		0	41		0		64		13.07	41		17.59	41		17.59		64		0.81	41		2.27	41		2.27		64		10.06	41		21.06	41		21.06
59		0.31	52		0	52		0		59		19.78	52		18.87	52		18.87		59		1.86	52		1.9	52		1.9		59		16.9	52		17.69	52		17.69
52		0.17	55		0.76	55		0.76		52		12.36	55		21.39	55		21.39		52		1.29	55		1.58	55		1.58		52		21.75	55		14.29	55		14.29
63		0.44	45		1.08	45		1.08		63		17.09	45		21.49	45		21.49		63		1.16	45		2.02	45		2.02		63		10.99	45		15.26	45		15.26
52		0	58		0.53	58		0.53		52		21.3	58		18.8	58		18.8		52		1.67	58		1.86	58		1.86		52		14.06	58		17.59	58		17.59
66		0.68	48		0.62	48		0.62		66		16.79	48		18.01	48		18.01		66		1.16	48		2.09	48		2.09		66		10.82	48		19	48		19
54		0.72	50		0	50		0		54		19.07	50		16.99	50		16.99		54		1.7	50		1.46	50		1.46		54		15.63	50		17.51	50		17.51
47		0.39	59		0.6	59		0.6		47		19.16	59		11.28	59		11.28		47		1.44	59		0	59		0		47		9.6	59		5.43	59		5.43
54		0.6	56		0	56		0		54		26.49	56		14.98	56		14.98		54		2.36	56		0	56		0		54		13.82	56		7.52	56		7.52
60		0.78	55		0	55		0		60		23.36	55		23.21	55		23.21		60		1.51	55		0.99	55		0.99		60		9.96	55		7.82	55		7.82
59		0.53	53		1.56	53		1.56		59		14.76	53		16.78	53		16.78		59		1.31	53		0	53		0		59		14.82	53		13.31	53		13.31
59		4.02	62		2.7	62		2.7		59		24.37	62		16.82	62		16.82		59		1.27	62		0	62		0		59		8.23	62		11.01	62		11.01
72		1.08	58		0	58		0		72		24.18	58		25.66	58		25.66		72		1.47	58		1.76	58		1.76		72		9.94	58		12.27	58		12.27
59		1.85	56		0.99	56		0.99		59		17.96	56		27.05	56		27.05		59		1.17	56		1.35	56		1.35		59		12.07	56		8.06	56		8.06
69		0.47	55		0	55		0		69		19.17	55		13.73	55		13.73		69		1.27	55		0	55		0		69		10.38	55		12.11	55		12.11
56		0.43	59		0.59	59		0.59		56		20.59	59		22.4	59		22.4		56		1.7	59		0.98	59		0.98		56		12.21	59		7.05	59		7.05
49		0.5	51		1.12	51		1.12		49		23.95	51		17.54	51		17.54		49		1.9	51		1.38	51		1.38		49		13.93	51		14.33	51		14.33
70		1.26	56		0	56		0		70		23.92	56		22.47	56		22.47		70		1.16	56		2.34	56		2.34		70		7.09	56		17.93	56		17.93
69		0.11	41		0	41		0		69		16.82	41		21.11	41		21.11		69		0.54	41		1.89	41		1.89		69		3.49	41		17.74	41		17.74
64		1.2	37		0	37		0		64		19.84	37		14.98	37		14.98		64		0.92	37		1.55	37		1.55		64		7.46	37		18.55	37		18.55
63		0.62	40		0	40		0		63		14.82	40		16.62	40		16.62		63		1.02	40		1.54	40		1.54		63		10.52	40		15.79	40		15.79
52		0.75	40		0	40		0		52		23.13	40		21.59	40		21.59		52		1.67	40		2.26	40		2.26		52		11.34	40		17.35	40		17.35
57		0	53		0	53		0		57		19.8	53		24.57	53		24.57		57		1.62	53		1.46	53		1.46		57		12.8	53		7.37	53		7.37
52		0.57	41		0	41		0		52		22.34	41		16.79	41		16.79		52		1.81	41		1.78	41		1.78		52		13.71	41		18.58	41		18.58
54		0.48	59		0	59		0		54		26.25	59		13.66	59		13.66		54		2.33	59		0	59		0		54		15.61	59		11.08	59		11.08
54		0.74	59		0	59		0		54		16.07	59		16.17	59		16.17		54		1.11	59		0	59		0		54		13.72	59		10.82	59		10.82
52		0.25	51		0	51		0		52		10.18	51		16.16	51		16.16		52		0.88	51		1.53	51		1.53		52		18.8	51		16.63	51		16.63
56		0	51		0	51		0		56		22.94	51		29.3	51		29.3		56		2.5	51		0	51		0		56		17.44	51		7.14	51		7.14
61		0.3	57		0.42	57		0.42		61		20.74	57		20.65	57		20.65		61		1.62	57		1.41	57		1.41		61		10.59	57		10.93	57		10.93
47		0.92	49		0.54	49		0.54		47		20.2	49		18.17	49		18.17		47		1.49	49		1.44	49		1.44		47		12.15	49		12.15	49		12.15
58		0.33	47		0.32	47		0.32		58		14.25	47		13.25	47		13.25		58		1.56	47		1.18	47		1.18		58		17.59	47		17.57	47		17.57
73		0.38	57		0	57		0		73		20.63	57		17.39	57		17.39		73		1.48	57		1.83	57		1.83		73		10.94	57		21.19	57		21.19
67		1.46	62		0.33	62		0.33		67		19.7	62		19.97	62		19.97		67		1.19	62		0.86	62		0.86		67		8.58	62		6.88	62		6.88
57		1.27	65		0	65		0		57		21.89	65		16.83	65		16.83		57		1.73	65		0	65		0		57		14.12	65		13.37	65		13.37
49		0.28	73		0	73		0		49		22.78	73		23.66	73		23.66		49		1.56	73		0.86	73		0.86		49		10.12	73		3.88	73		3.88
67		0.24	53		0.18	53		0.18		67		13.05	53		13.16	53		13.16		67		1.09	53		0.86	53		0.86		67		12.19	53		11.13	53		11.13
60		0.32	60		0.2	60		0.2		60		17.13	60		27.84	60		27.84		60		1.6	60		2.05	60		2.05		60		15.85	60		11.75	60		11.75
41		0.19	55		0	55		0		41		20.27	55		15.93	55		15.93		41		1.98	55		0	55		0		41		18.71	55		14.51	55		14.51
55		0	61		0.41	61		0.41		55		29.57	61		18.86	61		18.86		55		2.86	61		1.6	61		1.6		55		15.47	61		16.18	61		16.18
59		0.66	58		0.45	58		0.45		59		23.25	58		18.78	58		18.78		59		1.88	58		1.22	58		1.22		59		14.9	58		11	58		11
46		0	61		1.26	61		1.26		46		16.4	61		18.8	61		18.8		46		1.57	61		0.84	61		0.84		46		18.44	61		7.13	61		7.13
60		1.44	53		0	53		0		60		23.34	53		22.82	53		22.82		60		1.35	53		1.36	53		1.36		60		10.4	53		9.81	53		9.81
53		1.02	54		0.7	54		0.7		53		14.58	54		16.39	54		16.39		53		0.99	54		1.42	54		1.42		53		8.06	54		14.44	54		14.44
64		0.55	61		0.5	61		0.5		64		21.14	61		24.6	61		24.6		64		2.37	61		1.33	61		1.33		64		20.61	61		11.49	61		11.49
68		0	61		0.39	61		0.39		68		21.12	61		17.88	61		17.88		68		2.68	61		0.74	61		0.74		68		22.29	61		5.62	61		5.62
52		0.33	66		0	66		0		52		23.67	66		29.32	66		29.32		52		1.91	66		2.38	66		2.38		52		12.83	66		12.86	66		12.86
57		0	48		0.33	48		0.33		57		24.6	48		16.98	48		16.98		57		2.32	48		1.07	48		1.07		57		17.68	48		8.45	48		8.45
61		0.47	55		1.24	55		1.24		61		23.93	55		25.17	55		25.17		61		2.69	55		2.18	55		2.18		61		17.91	55		14.27	55		14.27
57		0	56		0.22	56		0.22		57		19.96	56		15.78	56		15.78		57		2.56	56		1.08	56		1.08		57		21.81	56		13.78	56		13.78
52		1.06	54		0.46	54		0.46		52		29.66	54		14.15	54		14.15		52		2.33	54		1.18	54		1.18		52		13.04	54		14.96	54		14.96
52		0.14	61		0.59	61		0.59		52		18.91	61		22.39	61		22.39		52		1.53	61		1.66	61		1.66		52		13.65	61		13.42	61		13.42
56		1.1	58		0.45	58		0.45		56		18.9	58		28.99	58		28.99		56		1.16	58		2.7	58		2.7		56		11.1	58		12.6	58		12.6
46		0.51	78		0.66	78		0.66		46		24.66	78		17.95	78		17.95		46		2.04	78		0.82	78		0.82		46		13.73	78		5.86	78		5.86
54		0.19	64		2	64		2		54		18.28	64		19.59	64		19.59		54		1.85	64		1.57	64		1.57		54		17.19	64		13.83	64		13.83
43		0	64		0.25	64		0.25		43		12.92	64		15.02	64		15.02		43		1.18	64		0.84	64		0.84		43		16.43	64		6.12	64		6.12
49		0.45	58		3.57	58		3.57		49		16.03	58		21.15	58		21.15		49		1.35	58		1.03	58		1.03		49		14.57	58		7.49	58		7.49
52		0.49	62		0.5	62		0.5		52		17.35	62		14.76	62		14.76		52		1.6	62		0.95	62		0.95		52		16.82	62		10.23	62		10.23
52		1.98	59		0.53	59		0.53		52		20.9	59		21.3	59		21.3		52		1.38	59		1.62	59		1.62		52		11.13	59		13.78	59		13.78
57		0.45	57		0	57		0		57		21.81	57		20.12	57		20.12		57		1.82	57		0	57		0		57		12.01	57		8.41	57		8.41
60		0.33	48		0	48		0		60		21.47	48		16.33	48		16.33		60		1.9	48		1.29	48		1.29		60		15.49	48		13.62	48		13.62
71		0	56		0.53	56		0.53		71		20.98	56		15.86	56		15.86		71		0	56		1.28	56		1.28		71		13.21	56		12.28	56		12.28
70		0	38		0	38		0		70		23.62	38		17.61	38		17.61		70		2.47	38		1.83	38		1.83		70		15.38	38		19.99	38		19.99
61		0.27	51		0.21	51		0.21		61		15.01	51		18.74	51		18.74		61		1.1	51		1.04	51		1.04		61		11.67	51		7.57	51		7.57
65		0.42	46		0.72	46		0.72		65		19.76	46		20.37	46		20.37		65		1.26	46		1.26	46		1.26		65		8.87	46		11.66	46		11.66
68		2.31	47		0.29	47		0.29		68		24.21	47		14.28	47		14.28		68		1.53	47		1.02	47		1.02		68		10.94	47		12.57	47		12.57
54		0.66	71		0.43	71		0.43		54		17.43	71		21.13	71		21.13		54		1.39	71		1.68	71		1.68		54		14.2	71		14.6	71		14.6
53		0.1	59		0.12	59		0.12		53		16.51	59		19.71	59		19.71		53		1.4	59		1.25	59		1.25		53		14.3	59		10.33	59		10.33
65		0	53		0.08	53		0.08		65		23.62	53		14.64	53		14.64		65		3.71	53		1.25	53		1.25		65		23.75	53		15.72	53		15.72
64		0.81	45		0.35	45		0.35		64		20.9	45		18.81	45		18.81		64		1.05	45		1	45		1		64		6.41	45		8.34	45		8.34
52		0	48		0.82	48		0.82		52		23.54	48		17.1	48		17.1		52		1.89	48		1.16	48		1.16		52		12.05	48		11.42	48		11.42
48		0.43	53		0.16	53		0.16		48		17.51	53		13.83	53		13.83		48		1.57	53		1.32	53		1.32		48		13.29	53		17.48	53		17.48
57		0.31	58		0.34	58		0.34		57		18.05	58		17.01	58		17.01		57		1.53	58		1.41	58		1.41		57		13.68	58		13.41	58		13.41
67		0	48		0.29	48		0.29		67		31.72	48		19.03	48		19.03		67		1.75	48		1.24	48		1.24		67		8.14	48		12.21	48		12.21
56		0.49	61		0.68	61		0.68		56		16	61		13.94	61		13.94		56		1.01	61		0.75	61		0.75		56		7.55	61		10.1	61		10.1
60		1.05	54		0.22	54		0.22		60		23.03	54		16.83	54		16.83		60		1.33	54		1.23	54		1.23		60		7.62	54		10.78	54		10.78
53		0	54		0.61	54		0.61		53		20.1	54		13.21	54		13.21		53		2.95	54		0.94	54		0.94		53		20.86	54		11.33	54		11.33
62		1.89	55		0.07	55		0.07		62		22.89	55		14.84	55		14.84		62		1.52	55		1.2	55		1.2		62		12.86	55		15.95	55		15.95
59		0	54		0.14	54		0.14		59		17.33	54		13.33	54		13.33		59		1.47	54		0.82	54		0.82		59		15.94	54		11.66	54		11.66
64		0.52	57		1.12	57		1.12		64		23.97	57		17.21	57		17.21		64		2.32	57		0.59	57		0.59		64		16.16	57		2.46	57		2.46
54		0.45	57		0.13	57		0.13		54		23.98	57		15.96	57		15.96		54		1.6	57		1.22	57		1.22		54		11.2	57		13.03	57		13.03
75		2.19	47		0.11	47		0.11		75		20.22	47		17.9	47		17.9		75		0.99	47		1.94	47		1.94		75		7.2	47		18.91	47		18.91
59		1.62	47		0.41	47		0.41		59		22.14	47		11.23	47		11.23		59		1.54	47		0.92	47		0.92		59		14.04	47		15.58	47		15.58
69		0	58		0.62	58		0.62		69		21.06	58		20.84	58		20.84		69		1.76	58		1.61	58		1.61		69		12.12	58		14.91	58		14.91
48		0.12	45		0.21	45		0.21		48		11.91	45		14.26	45		14.26		48		0.9	45		1.15	45		1.15		48		13.43	45		12.45	45		12.45
64		0.18	62		1.47	62		1.47		64		22.26	62		18.01	62		18.01		64		1.65	62		1.2	62		1.2		64		12.15	62		10.93	62		10.93
62		1.4	47		0.58	47		0.58		62		24.86	47		18.3	47		18.3		62		2.32	47		1.32	47		1.32		62		15.99	47		14.86	47		14.86
68		0.94	61		1.03	61		1.03		68		19.28	61		16.66	61		16.66		68		1.2	61		0.9	61		0.9		68		12.1	61		9.12	61		9.12
50		0.22	58		1.3	58		1.3		50		16.71	58		17.89	58		17.89		50		1.6	58		1.16	58		1.16		50		17.95	58		11.3	58		11.3
48		0.26	60		0.45	60		0.45		48		20.07	60		20.48	60		20.48		48		2.11	60		1.31	60		1.31		48		16.35	60		11.05	60		11.05
45		0.22	65		1.7	65		1.7		45		18.64	65		16.83	65		16.83		45		1.69	65		1.05	65		1.05		45		13.24	65		10.64	65		10.64
48		0	59		0.12	59		0.12		48		17	59		20.38	59		20.38		48		1.31	59		1.13	59		1.13		48		11.87	59		10.17	59		10.17
43		0	50		1.85	50		1.85		43		18.04	50		16.52	50		16.52		43		1.98	50		1.2	50		1.2		43		20.02	50		13.28	50		13.28
48		0	61		0.84	61		0.84		48		17.23	61		18.66	61		18.66		48		1.79	61		1.21	61		1.21		48		18.18	61		10.29	61		10.29
51		0	51		0.26	51		0.26		51		14.62	51		15.52	51		15.52		51		1.41	51		1.22	51		1.22		51		20.7	51		14.51	51		14.51
46		0.8	55		0.09	55		0.09		46		12.75	55		15.1	55		15.1		46		0.83	55		0.85	55		0.85		46		12.67	55		10.11	55		10.11
43		0.18	54		0.45	54		0.45		43		17.09	54		14.16	54		14.16		43		2.1	54		0.87	54		0.87		43		22.36	54		13.5	54		13.5
44		0.83	52		0	52		0		44		14.97	52		16.38	52		16.38		44		1.11	52		1.53	52		1.53		44		14.94	52		16.28	52		16.28
53		0	64		0.52	64		0.52		53		21.85	64		16.65	64		16.65		53		1.73	64		1.18	64		1.18		53		11.91	64		10.18	64		10.18
51		0	48		0.41	48		0.41		51		11.59	48		19.15	48		19.15		51		1.2	48		2.23	48		2.23		51		17.31	48		20.39	48		20.39
44		1.71	56		2.02	56		2.02		44		22.14	56		19.95	56		19.95		44		1.71	56		1.3	56		1.3		44		12.42	56		13.01	56		13.01
50		2.73	63		0.92	63		0.92		50		21.7	63		19.24	63		19.24		50		1.19	63		1.52	63		1.52		50		7.94	63		15.31	63		15.31
40		0	49		0.23	49		0.23		40		17.07	49		11.29	49		11.29		40		1.94	49		0.78	49		0.78		40		20.7	49		14.5	49		14.5
46		0.49	49		0.59	49		0.59		46		22.68	49		21.13	49		21.13		46		2.01	49		1.87	49		1.87		46		15.94	49		14.73	49		14.73
48		0.23	60		0.52	60		0.52		48		18.63	60		20.01	60		20.01		48		1.74	60		1.09	60		1.09		48		18.92	60		8.22	60		8.22
48		0.25	65		0.6	65		0.6		48		24.04	65		18.94	65		18.94		48		2.27	65		1.58	65		1.58		48		14.94	65		18.32	65		18.32
44		1.33	50		0	50		0		44		21.34	50		10.89	50		10.89		44		1.69	50		1.04	50		1.04		44		11.91	50		15.8	50		15.8
49		1.68	48		0	48		0		49		19.8	48		13.24	48		13.24		49		1.61	48		1.15	48		1.15		49		13.03	48		15.05	48		15.05
44		0.43	46		0.5	46		0.5		44		26.13	46		15.74	46		15.74		44		2.15	46		1.02	46		1.02		44		14.22	46		11.66	46		11.66
44		0	60		0.68	60		0.68		44		18.15	60		16.38	60		16.38		44		1.56	60		1.01	60		1.01		44		14.97	60		12.57	60		12.57
57		0.33	55		0.62	55		0.62		57		16.97	55		19.67	55		19.67		57		1.44	55		1.32	55		1.32		57		16.24	55		10.4	55		10.4
49		0	45		0.19	45		0.19		49		16.56	45		18.13	45		18.13		49		1.27	45		2.53	45		2.53		49		10.93	45		26.77	45		26.77
46		0	47		0.21	47		0.21		46		12.83	47		15.43	47		15.43		46		1	47		1.21	47		1.21		46		13.49	47		14.15	47		14.15
45		0				71	0			45		23.87				71	28.36			45		2.3				71	2.11			45		18.11				71	12.64
44		0				57	0			44		13.67				57	22.36			44		1.3				57	1.79			44		17.54				57	16.85
51		0.08				58	0.14			51		20.44				58	16.36			51		1.64				58	1.73			51		14.07				58	18.07
47		0				69	0			47		18.34				69	28.88			47		1.63				69	2.98			47		17.67				69	16.75
45		0				60	0			45		17.31				60	22.13			45		1.53				60	1.71			45		16.36				60	14.61
42		0				49	0.18			42		17.6				49	17.32			42		1.92				49	1.44			42		17.58				49	13.55
67		0.1				62	0.26			67		17.68				62	23.38			67		1.42				62	1.9			67		13.49				62	11.38
						63	0									63	26.25									63	2.4									63	19.45
						66	0.41									66	17.16									66	1.63									66	18.04
						68	1.25									68	13.17									68	1.01									68	15.9
						59	0.77									59	16.25									59	1.41									59	14.92
						54	0.51									54	15.55									54	1.44									54	14.98
						49	0									49	17.72									49	1.74									49	19.51
						61	0									61	22.33									61	2.3									61	19.68
						60	0.6									60	22.46									60	2.29									60	16.37
						65	0.37									65	25.25									65	1.85									65	9.84
						51	0.54									51	17.42									51	1.51									51	14.22
						68	0									68	12.33									68	0.88									68	14.57
						51	0.33									51	20.47									51	1.75									51	13.41
						56	0.28									56	21.67									56	1.69									56	14.1
						73	0									73	22.97									73	0									73	13.32
						63	0									63	13.71									63	1.01									63	14.01
						57	0.2									57	15.44									57	1.65									57	18.13
						62	0.11									62	24.33									62	1.72									62	8.23
						61	0.25									61	16.55									61	1.86									61	20.67
						53	0									53	18.9									53	2.01									53	20.49
						54	0									54	18.09									54	0									54	13.54
						56	0									56	20.19									56	2.23									56	20.34
						54	0.6									54	18.56									54	1.74									54	14.23
						58	0									58	23.05									58	2.15									58	18.98
						59	1.15									59	31.32									59	1.96									59	9.32
						64	0									64	18.55									64	1.85									64	19.82
						53	0									53	20.27									53	1.78									53	20.24
						56	0.62									56	12.38									56	1.12									56	12.53
						61	0.5									61	14.57									61	1.3									61	15.3
						55	0									55	23.81									55	2.39									55	18.09
						41	0									41	18.4									41	1.78									41	17.98
						64	0									64	21.27									64	1.99									64	17.56
						64	0									64	19.7									64	2.25									64	18.94
						49	0.37									49	13.47									49	1.32									49	15.77
						52	0									52	17.43									52	0									52	14.7
						45	0									45	17.23									45	1.68									45	16.84
						56	0									56	22.63									56	1.78									56	16.31
						60	0.3									60	16.72									60	1.35									60	14.72
						55	0									55	20.24									55	1.73									55	18.56
						58	1.89									58	15.92									58	1.13									58	11.97
						51	0									51	17.32									51	1.65									51	15.36
						52	0									52	25.93									52	0									52	10.72
						52	0									52	16.99									52	2.34									52	23.75
						50	0.28									50	15.99									50	1.38									50	15.1
						63	0.88									63	23.66									63	0									63	6.25
						51	0									51	12.35									51	0.8									51	15.84
						53	0									53	13.2									53	0									53	19.3
						56	0									56	19.66									56	1.41									56	14.55
						53	0									53	20.4									53	1.65									53	15.71
						61	0.32									61	14.59									61	1.24									61	16.15
						43	0									43	20.22									43	1.64									43	16.66
						58	0									58	21.9									58	1.89									58	17.91
						55	0									55	24.75									55	2.02									55	14.69
						57	0									57	19.76									57	1.81									57	19.29
						61	0.49									61	22.61									61	1.88									61	12.37
						71	0.66									71	24.01									71	1.48									71	8.58
						58	0									58	21.84									58	2.48									58	20.13
						58	0.16									58	19.71									58	1.7									58	13.79
						57	0									57	26.82									57	2.24									57	15.03
						59	0.58									59	13.44									59	1.06									59	16.6
						56	0.25									56	20.01									56	1.95									56	16.59
						57	0									57	17.14									57	1.82									57	20.18
						68	0.65									68	14.49									68	1.3									68	16.72
						73	0.56									73	21.12									73	1.31									73	9.07
						61	0.39									61	17.88									61	1.64									61	15.89
						65	0.27									65	15.02									65	0.86									65	10.15
						49	0.2									49	13.5									49	1.19									49	12.84
						50	0									50	24.89									50	2.14									50	18.08
						48	0.41									48	15.5									48	1.66									48	20.34
						60	0.35									60	21.14									60	1.43									60	10.31
						58	0.15									58	13.68									58	1.13									58	13.97
						57	0.66									57	19.69									57	1.18									57	10.53
						65	0.36									65	14.19									65	1.18									65	13.99
						50	0.22									50	15.6									50	0.97									50	12.7
						61	0.37									61	15.04									61	1.17									61	15.33
						56	0.29									56	18.77									56	1.18									56	14.08
						44	0									44	21.91									44	2.02									44	15.51
						47	0									47	15.94									47	1.16									47	16.4
						48	0									48	16.14									48	1.56									48	19.68
						58	0.17									58	17.17									58	1.46									58	13.59
						54	0.1									54	12.41									54	0.99									54	15.13
						53	0.12									53	15.08									53	0.96									53	9.94
						62	0.22									62	15.88									62	1.14									62	13.32
						59	0.39									59	18.38									59	1.13									59	9.4
						43	0									43	18.66									43	1.92									43	16.81
						44	0									44	11.96									44	1.03									44	15.02
						48	0									48	13.92									48	1.47									48	17.97
						55	0									55	12.72									55	1.31									55	18.51
						48	0.21									48	17.06									48	1.13									48	10.05
						47	0									47	11.13									47	1.35									47	21.38
						48	0									48	14.32									48	1.11									48	12.58
						48	0									48	13.12									48	0.96									48	14.81
						65	0.2									65	15.47									65	1.42									65	17.55
						49	0									49	14.05									49	1.76									49	23.41
						52	0									52	15.85									52	1.44									52	16.11
						61	0.2									61	19.83									61	1.86									61	13.74
						48	0.26									48	20.75									48	2.51									48	20.63
						79	0.17									79	18.98									79	1.46									79	11.23
						53	1.32									53	26.84									53	1.93									53	11.33
						68	0.98									68	19.34									68	1.59									68	14.55
						61	0.55									61	19.25									61	1.47									61	12.88
						53	0									53	18.22									53	1.85									53	14.24
						62	1.04									62	18.75									62	1.52									62	12.86
						51	1.25									51	19.09									51	1.42									51	13.5
						64	0.32									64	20.66									64	1.72									64	13.27
						55	0.66									55	19.29									55	1.54									55	12.56
						60	0.47									60	18.76									60	1.86									60	18.24
						58	0									58	20.76									58	1.82									58	13.21
						70	1.89									70	16.78									70	1.13									70	10.63
						70	0.62									70	18.61									70	1.59									70	15.15
						54	0.34									54	15.52									54	1.19									54	12.81
						73	0.53									73	26.52									73	1.48									73	10.33
						65	1.04									65	19.31									65	1.49									65	12.48
						60	1.49									60	21.07									60	1.65									60	11.12
						62	0.27									62	16.69									62	1.2									62	11.91
						66	0.93									66	20.08									66	1.6									66	12.72
						61	0.24									61	18.34									61	1.35									61	11.12
						56	0.83									56	16.69									56	1.35									56	15.5
						59	0.36									59	23.27									59	1.93									59	13.3
						72	0.24									72	19.69									72	1.27									72	10.66
						63	0.38									63	19.17									63	1.04									63	7.36
						61	0.48									61	15.39									61	1.21									61	13.41
						54	0									54	17.02									54	2.09									54	20.76
						60	0.31									60	17.74									60	1.64									60	15.8
						57	0.22									57	17.14									57	1.69									57	16.5
						57	0.49									57	16.45									57	1.68									57	17.37
						61	0.64									61	16.54									61	1.45									61	15.04
						66	0.27									66	16.43									66	0.98									66	8.86
						64	0									64	16.73									64	2.34									64	21.8
						58	0.32									58	14.58									58	1.43									58	18.36
						56	0.31									56	19.81									56	1.67									56	12.04
						48	0.2									48	16.98									48	1.53									48	15.63
						68	0									68	17.79									68	1.43									68	12.65
						62	0									62	20.43									62	2.02									62	16.74
						58	0.16									58	20.22									58	2.21									58	17.65
						61	0									61	20.92									61	3.75									61	24.24
						55	0.5									55	22.35									55	1.69									55	12
						68	0.45									68	19.9									68	1.6									68	16.29
						50	0									50	21.87									50	3.01									50	23.91
						54	0									54	14.72									54	1.61									54	20.33
						50	0									50	16.65									50	1.64									50	20.46
						69	0									69	16.2									69	1.5									69	17.79
						53	0									53	18.71									53	2.48									53	23.34
						51	0									51	18.25									51	1.4									51	11.89
						59	0.43									59	20.13									59	1.81									59	12.75
						43	0									43	13.81									43	1.46									43	20.74
						55	0.5									55	17.59									55	1.72									55	18.61
						42	0									42	11.34									42	0.99									42	14.91
						51	0									51	14.51									51	1.8									51	19.96
						44	0									44	19.3									44	1.77									44	15.78
						56	0.32									56	18.87									56	2.64									56	22.32
						44	0									44	11.67									44	1.34									44	22.5
						73	0.32									73	19.32									73	1.45									73	13.41
						50	0.15									50	18.01									50	1.12									50	11.13
						70	0.52									70	14.97									70	1.5									70	15.66
						56	0.54									56	20.04									56	0.9									56	7.77
						46	0.31									46	19.7									46	1.91									46	16.79
						63	0									63	16.85									63	1.94									63	19.94
						66	0.41									66	18.81									66	1.44									66	16.69
						50	0									50	23.38									50	3.21									50	19.47
						39	0									39	16.27									39	1.5									39	13.7
						51	0.21									51	13.06									51	0.96									51	12.75
						47	0.27									47	18.99									47	2.05									47	16.06
						46	0									46	13.79									46	1.31									46	15.65
						58	0.68									58	23.35									58	1.46									58	10.54
						51	0									51	18.83									51	2.04									51	16.75
						63	0.3									63	18.13									63	1.55									63	13.7
						60	0.31									60	15.37									60	1.72									60	18.7
						55	0									55	16.43									55	1.47									55	13.35
						51	0.24									51	23.87									51	2.99									51	17.2
						56	0									56	16.29									56	1.99									56	21.22
						52	0.29									52	18.42									52	1.48									52	14.16
						54	0									54	16.76									54	1.7									54	18.33
						54	0.26									54	14.36									54	1.35									54	15.52
						58	0.3									58	25.92									58	2.13									58	12.65
						55	0									55	19.72									55	1.88									55	13.48
						50	0									50	21.28									50	2.31									50	18.15
						55	0.46									55	15.25									55	1.19									55	12.57
						73	0.25									73	18.72									73	1.84									73	14.42
						67	0.41									67	20.84									67	2.01									67	17.79
						62	0.2									62	16.1									62	1.53									62	16.45
						59	0.1									59	14.16									59	1.55									59	19.28
						57	0.98									57	20.35									57	1.89									57	13.37
						65	0.75									65	22.84									65	1.28									65	9.15
						61	0.27									61	15.22									61	1.45									61	15.86
						57	1.11									57	15.45									57	1.26									57	13.55
						66	0.46									66	19.42									66	1.54									66	12.76
						56	0.14									56	14.94									56	1.49									56	17.44
						63	0.16									63	19.9									63	1.74									63	14.5
						71	0.38									71	21.29									71	1.39									71	9.53
						54	0									54	13.34									54	1.22									54	15.72
						75	0.29									75	20.91									75	1.76									75	12.37
						65	0									65	15.71									65	1.72									65	20.77
						61	0									61	26.59									61	2.55									61	14.37
						50	0									50	15.58									50	1.69									50	18.65
						49	0									49	12.13									49	1.33									49	21.07
						56	0.31									56	15.56									56	1.34									56	14.91
						68	0.38									68	24.43									68	2.57									68	15.97
						69	0.18									69	21.69									69	2.2									69	16.1
						56	0.09									56	16.44									56	1.44									56	16.09
						66	0									66	17.14									66	1.98									66	20.48
						57	0									57	16.28									57	1.34									57	13.44
						61	0									61	23.27									61	2.26									61	15.77
						57	0.26									57	18.99									57	1.54									57	14.63
						61	0.51									61	22.39									61	1.9									61	14.96
						61	0.26									61	16.03									61	1.49									61	14.2
						61	0.33									61	20.03									61	1.88									61	16.51
						65	0.48									65	19.04									65	1.11									65	6.32
						60	0.29									60	21.44									60	1.85									60	14.78
						73	1.29									73	20.3									73	1.35									73	10.22
						45	0.26									45	15.18									45	1.2									45	12.41
						50	0									50	19.61									50	1.73									50	14.17
						58	0.41									58	17.43									58	1.5									58	15
						59	0.61									59	20.39									59	1.75									59	15.19
						54	0.64									54	15.43									54	1.42									54	15.7
						65	0.17									65	21.18									65	2.36									65	19.12
						55	0.1									55	17.2									55	1.55									55	15.19
						67	0.4									67	19.32									67	1.37									67	12.12
						55	0.16									55	17.22									55	1.69									55	17.51
						62	0.25									62	14.96									62	1.17									62	12.16
						72	0.5									72	17.03									72	1.48									72	14.49
						56	0.12									56	17.97									56	1.36									56	12.17
						60	0.59									60	19.56									60	1.53									60	13.57
						59	0.73									59	19.04									59	1.83									59	17.92
						58	0.48									58	18.41									58	1.64									58	14.48
						55	0.32									55	13.97									55	1.44									55	19.01
						61	1.76									61	19.81									61	1.18									61	9.38
						45	0.13									45	11.02									45	1.08									45	16.98
						43	0									43	11.57									43	1.57									43	26.45
						45	0									45	11.51									45	1.07									45	17.49
						41	0.29									41	14.1									41	1.13									41	10.14
						47	0.35									47	14.79									47	1.02									47	13.26
						62	0.09									62	15.2									62	1.1									62	14.33
						50	0									50	17.2									50	1.46									50	14.17
						50	0.44									50	16.54									50	1.22									50	11.32
						47	0									47	14.6									47	1.9									47	24.05
						46	0									46	14.78									46	1.14									46	13.81
						55	0									55	15.76									55	1.41									55	16.91
						53	0									53	14.22									53	1.25									53	14.12
						51	0.16									51	17.63									51	1.5									51	14.8
						53	0									53	14.09									53	1.6									53	22.4
						52	0.53									52	19.86									52	1.39									52	10.38
						52	0.44									52	17.1									52	1.63									52	16.55
						48	0.16									48	14.47									48	1.28									48	14.8
						47	0									47	10.53									47	1.02									47	18.68
						44	0									44	14.97									44	1.27									44	13.64
						55	0.16									55	20.37									55	1.4									55	12.93
						66		1.55								66		16.61								66		1.29								66		14.36
						60		0.83								60		18.69								60		1.43								60		14.22
						64		0.48								64		25.06								64		1.43								64		8.31
						54		0.28								54		22.72								54		1.72								54		13.35
						71		0.94								71		24.49								71		1.8								71		11.17
						69		0.28								69		19.29								69		1.52								69		13.18
						64		0.95								64		22.63								64		2								64		15.26
						56		0.44								56		16.06								56		1.42								56		15.83
						59		0.16								59		19.67								59		1.89								59		17.51
						54		1.86								54		17.77								54		0.86								54		7.66
						66		1.64								66		23.6								66		1.93								66		13.64
						54		0.79								54		20.32								54		1.34								54		11.7
						65		0.83								65		20.96								65		1.57								65		10.18
						68		0.86								68		22.39								68		2.16								68		15.59
						71		2.52								71		26.04								71		1.6								71		8.58
						62		0.45								62		15.9								62		1.2								62		12.67
						60		0.96								60		14.94								60		1.17								60		15.23
						67		0.45								67		21.73								67		1.76								67		13.47
						54		0.83								54		17.94								54		1.1								54		9.12
						62		0.27								62		18.2								62		1.59								62		13.14
						63		1.03								63		20.22								63		1.56								63		12.12
						50		0.73								50		18.69								50		1.3								50		12.52
						70		0.59								70		21.38								70		1.55								70		8.83
						55		0.7								55		27.14								55		1.64								55		10.35
						46		1.31								46		18.17								46		1.37								46		14.74
						43		0								43		19.92								43		1.51								43		12.02
						51		0								51		21.91								51		1.69								51		11.14
						46		0								46		17.57								46		1.86								46		20.26
						55		0								55		18.52								55		0.9								55		12.58
						58		0.4								58		21.61								58		1.31								58		9.66
						47		0.2								47		17.41								47		1.3								47		13.18
						56		0.22								56		16.01								56		1.41								56		14.58
						47		0.26								47		20.41								47		1.38								47		11.76
						57		0								57		17.08								57		1.59								57		17.97
						53		0.8								53		24.78								53		2.07								53		14.77
						58		0.29								58		15.36								58		1.23								58		16.81
						54		0.22								54		21.58								54		1.4								54		12.89
						59		0.65								59		18.03								59		1.49								59		17.69
						47		0.45								47		15.44								47		1.01								47		13.03
						61		1.67								61		19.96								61		1.43								61		10.57
						52		0.2								52		16.75								52		1.55								52		15.49
						51		0								51		18.49								51		1.6								51		14.65
						47		0.41								47		22.2								47		1.67								47		16.77
						60		1.28								60		14.38								60		0.97								60		12.38
						45		0.61								45		14.11								45		1.01								45		15.83
						58		0								58		16.11								58		1.59								58		19.33
						57		1.25								57		20.68								57		1.48								57		10.32
						53		0.66								53		21.64								53		2.42								53		18.12
						65		1.1								65		18.4								65		1.36								65		12.64
						56		0.31								56		17.79								56		1.58								56		16.68
						63		1.07								63		16.86								63		1.3								63		12.86
						60		0.76								60		18.28								60		1.91								60		20.99
						52		0.35								52		20.41								52		1.32								52		10.54
						54		0.29								54		14.36								54		1.45								54		17.38
						57		0.26								57		20.35								57		1.95								57		18.85
						67		0								67		21.28								67		2.1								67		16.26
						76		0.55								76		19.97								76		1.49								76		10.43
						62		0.24								62		14.66								62		1.29								62		12.87
						61		0.38								61		20.6								61		1.74								61		14.17
						59		0.66								59		23.08								59		1.72								59		11.25
						64		0.26								64		20.44								64		1.42								64		11.64
						75		0.9								75		20.39								75		1.58								75		14.68
						58		1.02								58		16.66								58		1.54								58		13.81
						59		0.48								59		24.87								59		1.82								59		11.24
						51		0.12								51		16.06								51		1.6								51		18.62
						56		0.59								56		19.54								56		1.6								56		14.22
						62		0.56								62		18.29								62		1.4								62		12.14
						56		0.68								56		19.58								56		1.48								56		12.58
						77		1.76								77		20.86								77		1.29								77		9.46
						59		1.62								59		18.43								59		1.14								59		9.61
						63		0.4								63		16.71								63		1.32								63		14.58
						56		0.13								56		12.42								56		1.03								56		11.36
						51		0.43								51		14.82								51		1.07								51		11.67
						63		1.37								63		16.18								63		1.01								63		10.76
						54		0.39								54		15.96								54		1.38								54		15.72
						61		1.38								61		23.28								61		1.4								61		10.61
						53		0.42								53		16.38								53		1.82								53		18.89
						61		0.42								61		16.99								61		1.23								61		11.65
						64		2.73								64		16.99								64		0.82								64		9.91
						46		0								46		15.27								46		1.71								46		20.62
						48		0								48		20.25								48		2.09								48		18.43
						47		0								47		17.88								47		1.3								47		12.27
						52		0.4								52		15.75								52		1.05								52		11.2
						45		0								45		20.23								45		1.46								45		12.01
						47		0								47		16.36								47		1.67								47		17.21
						55		1.06								55		20.79								55		1.59								55		11.89
						49		0.36								49		23.27								49		2.24								49		15.35
						54		1.55								54		22.55								54		1.71								54		13.31
						50		0.13								50		15.97								50		1.28								50		18.91
						42		0								42		24.12								42		1.56								42		10.79
						57		2.25								57		26.29								57		1.62								57		9.85
						57		0.45								57		21.2								57		1.86								57		14.05
						55		0.34								55		15.67								55		1.24								55		13.7
						47		0.85								47		21.63								47		1.45								47		13.12
						53		1.48								53		18.33								53		1.4								53		15.8
						67		0.7								67		23.33								67		2.19								67		15.05
						59		0.14								59		15.08								59		1.15								59		14.14
						63		1.28								63		19.85								63		1.43								63		10.24
						46		0.22								46		15.95								46		1.17								46		13.9
						62		1.91								62		13.25								62		0.72								62		7.77
						53		0.91								53		19.32								53		1.34								53		10.04
						53		0.22								53		13.31								53		0.99								53		11.47
						59		0.31								59		22.23								59		1.72								59		12.79
						59		0.25								59		16.51								59		1.34								59		15.48
						51		1.2								51		18.2								51		1.27								51		12.08
						68		0.94								68		15.92								68		0.89								68		9.81
						51		1.27								51		20.79								51		1.72								51		11.65
						56		0								56		15.7								56		1.55								56		17.6
						56		0.39								56		19.42								56		1.58								56		13.15
						53		0.91								53		16.63								53		1.22								53		12.62
						67		0.64								67		17.86								67		1.11								67		11.55
						46		0								46		10.28								46		0.99								46		20.38
						57		0.67								57		21.7								57		1.2								57		9.49
						55		0.26								55		15.19								55		1.06								55		10.92
						55		0.61								55		20.17								55		1.4								55		8.79
						41		0								41		15.33								41		1.03								41		11.32
						46		1.11								46		15.39								46		1.27								46		14.86
						55		0.38								55		16.37								55		1.45								55		14.35
						46		0.19								46		21								46		1.83								46		15.16
						53		0								53		16.46								53		1.61								53		16.73
						47		0								47		22.89								47		1.73								47		13.34
						50		0.13								50		23.27								50		2.24								50		17.23
						61		0.13								61		18.51								61		1.4								61		11.86
						50		0.14								50		20.38								50		1.86								50		18.14
						64		0.3								64		13.07								64		0.81								64		10.06
						59		0.31								59		19.78								59		1.86								59		16.9
						52		0.17								52		12.36								52		1.29								52		21.75
						63		0.44								63		17.09								63		1.16								63		10.99
						52		0								52		21.3								52		1.67								52		14.06
						66		0.68								66		16.79								66		1.16								66		10.82
						54		0.72								54		19.07								54		1.7								54		15.63
						47		0.39								47		19.16								47		1.44								47		9.6
						54		0.6								54		26.49								54		2.36								54		13.82
						60		0.78								60		23.36								60		1.51								60		9.96
						59		0.53								59		14.76								59		1.31								59		14.82
						59		4.02								59		24.37								59		1.27								59		8.23
						72		1.08								72		24.18								72		1.47								72		9.94
						59		1.85								59		17.96								59		1.17								59		12.07
						69		0.47								69		19.17								69		1.27								69		10.38
						56		0.43								56		20.59								56		1.7								56		12.21
						49		0.5								49		23.95								49		1.9								49		13.93
						70		1.26								70		23.92								70		1.16								70		7.09
						69		0.11								69		16.82								69		0.54								69		3.49
						64		1.2								64		19.84								64		0.92								64		7.46
						63		0.62								63		14.82								63		1.02								63		10.52
						52		0.75								52		23.13								52		1.67								52		11.34
						57		0								57		19.8								57		1.62								57		12.8
						52		0.57								52		22.34								52		1.81								52		13.71
						54		0.48								54		26.25								54		2.33								54		15.61
						54		0.74								54		16.07								54		1.11								54		13.72
						52		0.25								52		10.18								52		0.88								52		18.8
						56		0								56		22.94								56		2.5								56		17.44
						61		0.3								61		20.74								61		1.62								61		10.59
						47		0.92								47		20.2								47		1.49								47		12.15
						58		0.33								58		14.25								58		1.56								58		17.59
						73		0.38								73		20.63								73		1.48								73		10.94
						67		1.46								67		19.7								67		1.19								67		8.58
						57		1.27								57		21.89								57		1.73								57		14.12
						49		0.28								49		22.78								49		1.56								49		10.12
						67		0.24								67		13.05								67		1.09								67		12.19
						60		0.32								60		17.13								60		1.6								60		15.85
						41		0.19								41		20.27								41		1.98								41		18.71
						55		0								55		29.57								55		2.86								55		15.47
						59		0.66								59		23.25								59		1.88								59		14.9
						46		0								46		16.4								46		1.57								46		18.44
						60		1.44								60		23.34								60		1.35								60		10.4
						53		1.02								53		14.58								53		0.99								53		8.06
						64		0.55								64		21.14								64		2.37								64		20.61
						68		0								68		21.12								68		2.68								68		22.29
						52		0.33								52		23.67								52		1.91								52		12.83
						57		0								57		24.6								57		2.32								57		17.68
						61		0.47								61		23.93								61		2.69								61		17.91
						57		0								57		19.96								57		2.56								57		21.81
						52		1.06								52		29.66								52		2.33								52		13.04
						52		0.14								52		18.91								52		1.53								52		13.65
						56		1.1								56		18.9								56		1.16								56		11.1
						46		0.51								46		24.66								46		2.04								46		13.73
						54		0.19								54		18.28								54		1.85								54		17.19
						43		0								43		12.92								43		1.18								43		16.43
						49		0.45								49		16.03								49		1.35								49		14.57
						52		0.49								52		17.35								52		1.6								52		16.82
						52		1.98								52		20.9								52		1.38								52		11.13
						57		0.45								57		21.81								57		1.82								57		12.01
						60		0.33								60		21.47								60		1.9								60		15.49
						71		0								71		20.98								71		0								71		13.21
						70		0								70		23.62								70		2.47								70		15.38
						61		0.27								61		15.01								61		1.1								61		11.67
						65		0.42								65		19.76								65		1.26								65		8.87
						68		2.31								68		24.21								68		1.53								68		10.94
						54		0.66								54		17.43								54		1.39								54		14.2
						53		0.1								53		16.51								53		1.4								53		14.3
						65		0								65		23.62								65		3.71								65		23.75
						64		0.81								64		20.9								64		1.05								64		6.41
						52		0								52		23.54								52		1.89								52		12.05
						48		0.43								48		17.51								48		1.57								48		13.29
						57		0.31								57		18.05								57		1.53								57		13.68
						67		0								67		31.72								67		1.75								67		8.14
						56		0.49								56		16								56		1.01								56		7.55
						60		1.05								60		23.03								60		1.33								60		7.62
						53		0								53		20.1								53		2.95								53		20.86
						62		1.89								62		22.89								62		1.52								62		12.86
						59		0								59		17.33								59		1.47								59		15.94
						64		0.52								64		23.97								64		2.32								64		16.16
						54		0.45								54		23.98								54		1.6								54		11.2
						75		2.19								75		20.22								75		0.99								75		7.2
						59		1.62								59		22.14								59		1.54								59		14.04
						69		0								69		21.06								69		1.76								69		12.12
						48		0.12								48		11.91								48		0.9								48		13.43
						64		0.18								64		22.26								64		1.65								64		12.15
						62		1.4								62		24.86								62		2.32								62		15.99
						68		0.94								68		19.28								68		1.2								68		12.1
						50		0.22								50		16.71								50		1.6								50		17.95
						48		0.26								48		20.07								48		2.11								48		16.35
						45		0.22								45		18.64								45		1.69								45		13.24
						48		0								48		17								48		1.31								48		11.87
						43		0								43		18.04								43		1.98								43		20.02
						48		0								48		17.23								48		1.79								48		18.18
						51		0								51		14.62								51		1.41								51		20.7
						46		0.8								46		12.75								46		0.83								46		12.67
						43		0.18								43		17.09								43		2.1								43		22.36
						44		0.83								44		14.97								44		1.11								44		14.94
						53		0								53		21.85								53		1.73								53		11.91
						51		0								51		11.59								51		1.2								51		17.31
						44		1.71								44		22.14								44		1.71								44		12.42
						50		2.73								50		21.7								50		1.19								50		7.94
						40		0								40		17.07								40		1.94								40		20.7
						46		0.49								46		22.68								46		2.01								46		15.94
						48		0.23								48		18.63								48		1.74								48		18.92
						48		0.25								48		24.04								48		2.27								48		14.94
						44		1.33								44		21.34								44		1.69								44		11.91
						49		1.68								49		19.8								49		1.61								49		13.03
						44		0.43								44		26.13								44		2.15								44		14.22
						44		0								44		18.15								44		1.56								44		14.97
						57		0.33								57		16.97								57		1.44								57		16.24
						49		0								49		16.56								49		1.27								49		10.93
						46		0								46		12.83								46		1								46		13.49
						45		0								45		23.87								45		2.3								45		18.11
						44		0								44		13.67								44		1.3								44		17.54
						51		0.08								51		20.44								51		1.64								51		14.07
						47		0								47		18.34								47		1.63								47		17.67
						45		0								45		17.31								45		1.53								45		16.36
						42		0								42		17.6								42		1.92								42		17.58
						67		0.1								67		17.68								67		1.42								67		13.49

## Sheet: Figure_4
Figure 4a							Figure 4b							Figure 4c
Difference between Predicted and Chronological Age (Years) and Chronological Age (Years)							Difference between Predicted and Chronological Age (Years) and Chronological Age (Years)							Difference between Predicted and Chronological Age (Years) and Chronological Age (Years)
IgG Glycans		CXCL9 +Eotaxin		IgG glycans + CXCL9 +Eotaxin			IgG Glycans		CXCL9 +Eotaxin		IgG glycans + CXCL9 +Eotaxin			IgG Glycans		CXCL9 +Eotaxin		IgG glycans + CXCL9 +Eotaxin
MLWoH	MLWH	MLWoH	MLWH	MLWoH	MLWH		MLWoH	MLWH	MLWoH	MLWH	MLWoH	MLWH		WLWoH	WLWH	WLWoH	WLWH	WLWoH	WLWH
13.45	15.57	13.17	13.49	5.54	12.3		15.67	14.51	13.17	13.49	10.33	12.4		17.33	11.58	8.93	12.82	3.46	13.91
13.42	9.8	13	11.35	10.57	6.16		14.13	12.63	13	11.35	11.47	7.23		4	8.87	9	9.49	3.44	13.29
10.21	17.27	11.03	10.26	5.6	1.04		12.64	16.33	11.03	10.26	3.91	-0.91		12.89	12.02	8.45	9.7	0.02	10.93
8.52	17.53	11.12	12.53	0.84	10.8		10.18	17.99	11.12	12.53	3.23	10.73		1.93	11.38	10.6	8.93	5.57	4.72
7.7	10.77	10.56	12.79	8.36	13.74		9.56	13.42	10.56	12.79	7.25	12.77		8.85	7.54	7.87	16.99	5.41	20.56
15.01	11.56	10.02	10.78	6.39	14.05		13.61	10.49	10.02	10.78	5.67	12.65		0.81	0.98	9.05	10.63	4.44	11.37
8.89	11.46	10.19	13.27	7.38	15.11		9.69	13.05	10.19	13.27	6.96	15.85		6.25	4.29	8.93	13.37	4.13	12.64
10.07	11.39	11.77	11.16	3.75	14.75		9.02	13.62	11.77	11.16	6.72	13.14		4.2	9.08	6.92	7.37	6.85	6.34
10.09	14.19	9.97	11.27	3.73	7.38		9.76	14.22	9.97	11.27	6.99	9.81		13.96	8.16	10.06	6.67	6.39	6.11
7.47	11.21	8.76	11.43	9.14	-1.87		7.75	14.14	8.76	11.43	9.57	5.23		7.1	5.8	5.56	13.25	5.98	14.44
11.42	22.87	7.74	9.2	-2.5	19.02		13.43	22.05	7.74	9.2	-1.11	17.33		3.86	10.11	9.14	17.88	3.9	17.48
10.08	20.45	9	9.3	1.03	17.01		9.06	19.89	9	9.3	5.99	15.83		8.84	3.83	10.53	7.08	10.96	6.57
6.4	18.62	8.38	9.49	10.56	12.9		10.9	17.68	8.38	9.49	9.9	16.53		5.31	11.23	5.86	5.62	7.18	5.03
8.65	10.77	15.06	9.1	9.13	9.2		10.43	12.09	15.06	9.1	10.05	8.25		7.69	8.59	7.95	4.44	8.69	8.12
8.58	10.75	8.08	8.45	2.06	8.8		7.43	9.89	8.08	8.45	0.73	8.01		2.95	6.04	4.69	6.52	8.67	4.36
7.57	13.54	7.92	6.93	11.43	-8.32		6.88	13.17	7.92	6.93	11.07	0.92		14.53	5.72	6.09	5.56	2.62	6.03
10.66	13.06	8.54	8.44	6.9	8.49		10.64	12.1	8.54	8.44	10.26	10.11		8.85	4.99	7.01	6.45	7.38	3.88
14.12	3.1	10.03	6.96	9.26	2.85		13.22	9.19	10.03	6.96	10.25	4.24		7.04	2.73	4.19	13.59	1.63	10.68
7.93	7.25	8.06	9.02	-0.1	5.4		6.85	10.06	8.06	9.02	2.34	9.54		12.54	10.77	7.49	7.61	3.98	6.32
9.13	12.78	8.52	6.49	6.96	7.43		8.35	11.96	8.52	6.49	6.23	4.9		15.22	6.81	5.55	4.38	3.57	3.39
5.06	8.51	7.21	7.18	4.43	3.08		4.7	7.44	7.21	7.18	2.52	2.19		5.41	13.25	2.53	4.99	5.48	8.06
6.45	10.89	8.98	7.44	3.65	8.49		5.09	10.36	8.98	7.44	3.69	9.02		1.72	10.28	4.66	3.92	6.11	3.36
11.8	6.43	7.3	6.65	7.87	8.97		11.17	5.72	7.3	6.65	11.85	8.29		2.04	-1.74	5.38	9.27	3.42	13.41
9.28	12.2	7.23	6.08	6.59	16.56		9.03	13.56	7.23	6.08	5.81	13.9		2.37	0.84	1.73	2.83	6.69	2.66
7.12	14.28	10.23	6.05	10.28	6.78		6.27	13.43	10.23	6.05	9.52	6.36		-1.66	2.69	2.93	2.33	-0.94	1
4.08	7.13	5.18	5.83	6.82	6.32		4.6	7.93	5.18	5.83	6.17	3.79		-1.74	2.74	1.87	4.39	1.43	2.38
9.07	13.58	3.71	7.22	7.2	15.85		8.13	16.02	3.71	7.22	9.49	15.32		1.98	13.11	4.05	1.58	3.86	-0.63
4.07	11.91	5.12	6.54	5.06	10.36		4.02	11.5	5.12	6.54	3.67	15.24		5.67	8.98	2.7	2.99	5.21	5.56
6.38	15.14	4.93	3.84	6.08	0.45		5.49	14.43	4.93	3.84	3.79	4.52		-1.59	9.38	2.41	7.03	1.37	10.95
7.72	5.98	4.35	6.5	1.36	8.79		10.08	7.25	4.35	6.5	0.18	8.2		3.58	5.52	2.73	2.86	-3.27	4.35
6.87	15.81	3.75	4.8	2.61	4		6.1	15.21	3.75	4.8	1.94	2.95		2.36	4.72	3.44	6.89	7.03	5.15
4.66	9.85	4.57	9.09	3.34	3.45		5.27	9.43	4.57	9.09	2.72	6.17		2.79	1.6	0.77	3.86	3.55	2.01
12.25	8.7	4.57	4.1	0.8	7.5		10.92	9.13	4.57	4.1	3.31	5.62		5.41	4.23	1.37	3.15	0.44	5.47
6.95	6.65	4.18	4.68	-0.54	5.59		8.67	7.8	4.18	4.68	2.51	4.09		4.63	0.05	3.06	4.2	3.59	5.81
6.98	15	4.88	3.21	-5.39	0.28		6.29	14.95	4.88	3.21	2.03	0.78		2.24	2.16	3.33	2.58	0.59	3.56
8.92	12.28	3.96	4.21	3.48	12.99		9.45	11.76	3.96	4.21	3.68	12.69		10.33	6.24	5.21	2	5.69	1.78
3.6	12.68	3.78	3.1	8.14	3.46		5.3	12.81	3.78	3.1	6.41	2.38		6.8	9.21	1.45	3.8	3.26	4.44
2.08	14.84	2.45	3.13	7.08	9.69		4.21	14.08	2.45	3.13	4.97	8.34		8.51	2.65	-0.47	1.23	-0.11	-0.29
2.16	5.67	2.98	4.52	5.07	6.79		2.2	9.27	2.98	4.52	2.48	5.2		4.31	6.94	2.14	1.94	3.96	4.4
1.62	8.68	2.91	3.48	-4.02	5.46		2.94	9.33	2.91	3.48	-1.29	9		6.53	2.52	0.34	2.69	-0.74	4.4
4.9	11.85	2.65	1.45	0.24	-0.59		6.78	12.89	2.65	1.45	-1.3	2.33		2.23	5.44	0.21	2.66	-3.07	3.44
4.1	10.86	2.32	2.97	1.87	-6.33		4.39	10.23	2.32	2.97	0.72	1.53		3.43	6.57	-2.4	-0.77	-5.62	-2.27
8.18	14.19	2.6	3.26	-1.03	1.66		7.51	13.41	2.6	3.26	-1.27	6.89		10.13	5.87	-1.06	2.19	-2.26	2.18
6.1	11.97	2.18	2.09	-6.42	-3.53		5.52	10.95	2.18	2.09	2.88	1.61		6.65	10.33	-0.09	1.13	5.26	1.93
3.21	8.28	1.03	1.16	2.37	-2.14		2	9.95	1.03	1.16	0.26	-0.07		-1.05	8.19	12.15	-1.22	12.06	-2.42
8.91	2.47	1.16	1.9	2.17	11.46		8.42	5.07	1.16	1.9	0.31	11.61		2.39	-1.86	0.78	-0.67	-0.46	0.39
7.65	9.38	1.32	1.56	-2.43	6.49		8.93	11.05	1.32	1.56	-3.81	5.32		8.99	5.82	0.56	-1.94	0.85	-7.73
7.91	7.82	1.3	1.1	4.44	7.47		8.02	7.03	1.3	1.1	3.93	5.4		1.41	1.89	-0.14	4.15	1.14	10.32
2.42	8.39	0.37	-0.66	-1.68	-11.35		2.96	7.41	0.37	-0.66	-3.73	-7.94		2.62	10.06	-3.68	-1.69	-1.99	-0.07
5.08	10.76	0.2	0.36	2.44	-1.63		6.32	9.93	0.2	0.36	0.76	-4.1		-0.74	6.05	-0.04	0.46	1.22	1.21
7.79	13.92	0.76	1.03	7.92	7.67		7.1	13.01	0.76	1.03	7.94	7.17		8.64	8.38	-1.98	-2.31	-6.31	-2.27
4.54	14.62	0.5	-0.88	-0.6	1.04		7.37	13.86	0.5	-0.88	0.29	0.57		6.93	7.52
6.85	14.17	-0.98	-0.45	1.5	5.65		6.09	13.51	-0.98	-0.45	0.08	5		6.03	1.26	3.06	-1.21	3.16	-0.78
8.64	11.24	-0.39	-0.9	-2.26	5.08		11.37	12.62	-0.39	-0.9	-3.75	3.63		4.96	5.28	6.55	-3.76	5.67	2.36
6.63	9.18	-1.03	-0.37	4.8	-4.22		8.32	8.39	-1.03	-0.37	3.85	-2.92		2.2	8.65	0.03	-3.58	1.14	-4.08
6.82	16.51	-0.36	-0.94	-1.38	6.12		5.9	15.47	-0.36	-0.94	2.14	5.84		1.14	9.5	-3.94	-1.58	-5.55	1.09
4.19	4.55	-1.81	-0.59	-0.06	-1.68		2.84	6.17	-1.81	-0.59	-2.29	-3.43		5.86	4.03	-5.01	-2.45	-1.76	1.19
7.92	6.96	-1.55	-1.84	1.45	2.95		9.09	6.07	-1.55	-1.84	4.98	2.83		3.89	8.96	-3.29	-3.24	-3.98	-1.45
3.79	6.83	-1.87	-2.01	-5.65	2.24		3.19	8.55	-1.87	-2.01	1.97	1.02		0.1	7.2	-1.77	-3.62	-2.82	0.27
6.21	10.44	-0.9	-2.36	-0.56	8.4		5	9.5	-0.9	-2.36	0.11	7.41		6.28	2.46	-2.48	12.23	-0.36	9.51
8.54	1.37	-1.42	-2.69	2.51	-1.64		10.15	6.58	-1.42	-2.69	1.85	-1.56		8.2	4.49	-1.09	-4.2	-0.89	-8.82
6.34	17.49	-2.41	-2.85	-4.16	-1.8		5.53	19.35	-2.41	-2.85	-4.92	-3.39		7.54	4.78	-3.53	-5.35	-3.56	-3.94
-0.04	9.47	-2.43	-2.69	2.03	1.26		2.84	10.26	-2.43	-2.69	0.28	0.71		6.79	-1.42	-3.4	-5.89	-3.78	-2.42
2.14	5.55	-2.55	-3.72	4.57	-10.18		1.25	4.56	-2.55	-3.72	4.74	-8.47		7.29	4.46	-3.73	-3.46	0.4	-4.28
0.65	5.22	-3.75	-3.55	-7.58	-8.43		2.14	6.05	-3.75	-3.55	-5.5	-8.29		5.31	4.49	-5.63	-0.32	-2.74	3.68
6.68	8.47	-3.84	-1.37	-2.08	-5.62		5.67	10.11	-3.84	-1.37	-4.98	-1.15		4.49	0.35	-5.03	2.77	-0.23	3.85
7.45	11.72	-3.84	-3.61	-4.07	3.22		8.26	12.33	-3.84	-3.61	-5.2	3.34		10.6	0.29	-5.27	0.74	-5.19	4.89
4.31	3.6	-3.51	-3.73	-4.63	0.6		6.12	2.79	-3.51	-3.73	-5.13	1.74		4.27	0.88	-4.05	-0.68	-1.35	-3.24
-3.55	2.38	-3.63	-4.44	-5.23	-1.6		0.91	1.36	-3.63	-4.44	-5.41	-2.58		1.16	2.37	-5.51	4.89	-2.96	5.77
2.53	7.04	-4.66	-4.67	0.63	2.57		4.28	6.92	-4.66	-4.67	-0.84	0.47		4.75	2.94	-3.1	-4.13	-3.21	-1.42
0.24	3.16	-4.67	-4.43	-7.6	-1.8		-0.11	8.2	-4.67	-4.43	-8.74	-2.7		5.93	0.96	-4.7	-3.07	-3.3	-0.73
2.02	5.23	-5.13	-4.42	-5.39	-4.77		2.25	4.86	-5.13	-4.42	-7.31	-6.22		0.15	5.64	0.39	-1.48	0.47	-2.17
4.42	7.05	-2.86	-1.6	-0.41	-5.58		3.68	6.35	-2.86	-1.6	-2.34	-5.37		-1.24	2.63	0.58	-2.31	1.47	-0.39
11.55	5.94	-5.38	-5.6	0.01	2.36		14.48	4.92	-5.38	-5.6	-1.36	1.67		9.36	-5.28	-4.97	1.5	-2.24	3.57
3.81	0.63	-5.67	-5.6	-6.87	-2.98		2.81	2.17	-5.67	-5.6	-8.83	-4.93		0.75	0.99	-2.02	-4.29	-2.39	-4.16
5.05	5.1	-6.69	-5.92	-1.91	2.06		3.75	4.15	-6.69	-5.92	-3.48	0.74		6.2	5.64	-3.97	-3.65	-0.82	-3.11
-0.55	6.36	-6.77	-5.77	4.31	-0.64		0.75	11.06	-6.77	-5.77	3.37	-2.07		5.95	3.28	-5.8	-4.47	-0.41	-3.08
2.04	10.06	-6.42	-6.43	-10.91	-0.08		0.99	9.35	-6.42	-6.43	-11.64	-0.34		1.86	0.09	-5.44	2.96	-3.87	6.17
-3.65	1.26	0.43	-6.21	1.27	-1.22		-0.02	0.43	0.43	-6.21	2.65	-2.29		-3.67	7.78	-2.41	-0.89	-0.68	0.62
1.97	9.09	-7.05	-6.13	-4.15	-1.46		2.35	8.36	-7.05	-6.13	-5.76	-3.82		-3.75	6.63	-8.48	-1.38	-9.77	0.65
-1.95	15.52	-7.68	-7.58	-6.16	-6.27		-1.81	14.55	-7.68	-7.58	-4.37	-7.02		3.48	2.23	-7.52	5.35	-7.59	9.85
1.01	6.44	-6.85	-7.56	-7.81	-6.27		-0.11	7.14	-6.85	-7.56	-9.38	-7.99		7.57	2.79	-4.41	-7.57	-2.9	-5.19
4.03	6.98	-7.62	-6.46	-4.82	3.35		3.86	5.97	-7.62	-6.46	-5.93	2.59		2.07	2.32	-8.4	-3.61	-7.54	-1.28
2.85	15.32	-8.83	-8.09	-5.04	-4.58		2.13	15.05	-8.83	-8.09	-5.54	-4.87		-0.18	7.12	-3.52	-1.3	-4.56	1.24
2.89	7.66	-8.67	-8.71	-3.15	-11.6		1.57	9.69	-8.67	-8.71	-5.01	-11.92		4.66	5.89	-3.03	-3.66	-3.11	-4.82
1.51	5.22	-9.3	-8.81	-8.23	-2.89		0.03	4.8	-9.3	-8.81	-9.21	3.61		5.52	2.23	-6.86	-2.09	-8.37	-0.66
1.1	7.73	-9.44	-9.56	-4.47	-9.35		1.77	8.22	-9.44	-9.56	-6.25	-10.46		0.73	3.52	1.14	0.87	0.99	3.65
1.2	4.05	-9.53	-9.86	-3.12	-2.52		2.12	3.42	-9.53	-9.86	-5.07	-3.72		-0.01	7.63	-7.64	-2.94	-6.06	-0.85
-2.15	10.23	-10.79	-9.92	-14.6	-6.36		-0.22	8.82	-10.79	-9.92	-11.49	-7.74		1.53	1.58	-3.91	0.62	-2.73	3.27
0.07	5.82	-11.7	-11.05	-7.55	-32.85		3.06	8.74	-11.7	-11.05	-9.68	-11.34		1.48	0.16	7.13	-10.96	2.78	-10.09
-0.74	2.46	-10.59	-10.08	-10.35	0.53		-0.98	1.7	-10.59	-10.08	-11.62	0.84		2.16	-1.85	-6.04	-3.43	-3.05	0.82
4.84	8.08	-11.99	-11.46	-4.39	-6.73		4.89	7.46	-11.99	-11.46	-3.25	-7.36		8.32	-0.3	-7.02	-3.67	-4.46	-1.37
0.1	3.59	-12.81	-12.19	-7.48	-4.22		0.04	2.88	-12.81	-12.19	-8.72	-3.61		-4.41	2.39	-6.77	-7.25	-5.64	-5.99
-0.65	7.01	-11.8	-10.17	-8.21	2.43		-1.72	6.5	-11.8	-10.17	-9.6	1.9		0.42	-1.21	-5.88	-8.26	-2.6	-6.74
6.46	2.14	-13.75	-11.34	-12.01	-11.85		5.49	2.86	-13.75	-11.34	-13.41	-6.96		-4.29	-0.31	-8.98	-3.25	-7.58	-7.36
6.15	-1.96	-14.99	-13.26	0.43	0.09		5.44	3.8	-14.99	-13.26	1.27	-1.17		2.79	6.99	-10.48	-8.34	-8.98	-6.42
4.69	7.52	-14.24	-14	-8.88	-9.26		3.54	6.77	-14.24	-14	-10.25	-9.99		3.5	-8.78	-7.71	-8.87	-2.33	-8.61
-1.64	11.96	-14.07	-16.14	-7.9	-11.06		-0.58	11.33	-14.07	-16.14	-10.23	-11.82		6.07	5.19	-12.55	-13.6	-13.27	-15.02
-0.87	1.6	-14.87	-17.38	-12.03	-14.2		-1.27	0.51	-14.87	-17.38	-12.3	-14.59		4.96	-1.85	-5.78	-0.28	-8.05	3.14
2.43	3.38	-18.93	-16.9	-17.64	-7.23		1.59	2.44	-18.93	-16.9	-18.74	-7.39		4.78	3.89	-14.88	-22.54	-14.84	-17.54
1.71	12.69						1.35	11.74						1.23	-1.62
1.89	12.73						1.21	12.46						-0.27	-0.85
-1.24	5.12						0.5	6.4						7.3	-2.5
0.8	11.62						-0.11	10.99						0.87	2.9
4.19	7.89						3.89	8.01						-1.74	3.44
0.83	6.58						1.18	5.49						2.11	4.05
-0.72	5.98						-1.08	5.53						6.5	6.3
-2.27	4.27						-1.98	3.18						2.88	3.68
1.84	4.07						2.22	5.15						7.52	2
3.65	9.56						3.05	9.42						-2.98	6.32
4.43	4.2						3.37	5.41						1.11	2.82
4.59	5.21						3.64	5.23						1.79	4.72
3.73	6.73						2.5	6.36						4.79	-0.32
5.8	8.47						6.07	7.65						-8.67	-1.14
1.13	2.63						1.34	1.71						2.2	-6.7
0.56	1.62						-0.62	0.99						4.21	3.31
-0.17	7.03						-1.42	6.27						-0.31	-3.61
1.41	4.52						0.45	3.34						-1.47	3.93
-0.56	4.67						-1.14	6.07						-6.62	3
-2.82	12.47						1.03	12.62						1.25	-0.11
-1.69	-2.43						-1.86	-1.57						-0.91	-0.5
-0.02	3.91						-0.64	2.77						5.5	3
-1.98	0.24						-2.18	4.18						-2.07	2.22
-3.4	4.99						-3.25	4.72						3.18	1.32
-0.84	-1.38						-0.71	-2.55						3.85	-0.21
0.12	0.23						-0.67	0.93						2.78	-0.56
5.83	0.12						5.14	-0.83						-9.15	-0.93
-1.63	0.08						-0.13	1.76						-2.19	-0.34
2.17	2.09						0.93	4.17						1.98	-1.37
-4.52	-1.97						-3.87	1.93						-1.16	0.41
2.44	3.97						3.64	6.13						0.73	-2.45
3.5	-0.29						2.57	2.06						0.98	-2.61
-1.97	0.73						-1.69	-0.13						5.43	0.43
-2.25	7.47						-3.14	7.66						-0.56	-1.75
2.71	0.47						2.18	1.73						-3.72	2.76
-3.71	15.3						-3.17	14.85						0.3	-1.13
-1.29	4.42						-0.93	3.47						-3.57	-2.33
-1.15	6.84						-1.67	6.81						-1.07	-0.48
-5.16	3.35						-3.53	2.65						0.53	-2.91
0.46	7.63						-0.87	6.72						3.26	2.39
1.74	0.04						1.1	-0.38						1.21	1.4
-1.21	0.49						-2.57	-0.46						-0.7	-1.15
0.98	-2.27						-0.15	1.44						1.33	-4.06
4.8	0.31						4.69	-0.5						-2.42	0.3
6.05	-4.46						5.63	-0.08						-2.31	-3.73
-1.68	-1.68						-2.77	-2.07						0.2	2.64
-0.04	-1.59						0.31	1.57						-0.8	-0.31
1.36	-0.7						0.3	-1.79						2.81	0.26
-2.69	3.78						-2.44	3.32						-2.4	0.5
5.91	-3.93						5.29	-2						-0.41	0.18
-2.76	-3.54						-3.01	-3.04						-0.3	-3.93
-0.1	3.37						-1.31	4.21						-3.02	2.44
-0.86	1.46						-0.93	4.32						-0.39	2.31
3.96	4.82						2.95	4.11						1.38	-5.45
0.44	-0.31						-0.44	-0.77						0.2	-1.53
-2.82	-1.88						-3.98	-2.9						-1.95	-0.27
3.17	3.76						2.67	2.92						-5.95	-0.79
0.87	-1						2.22	-1.9						-6.35	1.09
13.76	0.95						14.04	0.24						-3.65	-2.71
0.38	-2.2						-0.17	-3.26						4.31	-4.35
-0.2	16.18						-1.3	18.7						0.69	-5.7
3.73	6.35						5.34	6.07						-5.01	-1.52
-1.05	3.2						-2.06	2.55						0.15	-0.12
3.26	-3.92						2.75	-3.79						-4.02	-10.21
-3.12	6.86						-3.94	7.01						-2.44	0.3
-3.03	0.34						0.16	-0.21						1.92	5.63
-0.34	1.68						-0.34	0.39						-1.47	-1.65
-4.09	4.96						-4.15	4.46						-4.59	0.85
-3.09	-2.38						-1.95	-3.61						-6.65	0.66
-5.27	4.08						-5.79	4.15						-3.03	-4.55
1.27	0.6						0.33	-0.19						0.2	-4.4
-3.65	6.05						-4.75	5.9						-0.94	-1.17
-3.73	-1.83						-4.86	-2.31						-4.98	-4.11
-3.96	1.61						-2.96	1.25						-3.6	-5.79
-0.12	0.34						-0.62	-0.08						-2.19	-2.43
-6.73	-4.96						-5.73	-2.61						-2.14	-1.92
-8.23	5.37						-2.54	5.01						-9.19	-1.76
-4.13	-4.98						-4.91	-4.17						-4.65	1.67
-1.52	-3.17						-2.07	-3.57						-3.73	-2.86
-6.2	-2.77						-7.16	-3.77						-4.07	-4.04
-3.27	0.32						-4.36	-0.21						-4.2	-1.32
-3.69	-6.12						-0.76	-4.57						-3.17	-0.61
-7.35	3.86						-7.1	3.77						-7.01	-6.3
-3.58	-7.31						-4.6	-7.75						-5.3	-4.19
0.48	-3.42						-0.14	-4.17						-5.09	-5.88
-4.19	-1.6						-4.85	0.08						-4.9	2.19
0.22	-3.55						-0.77	-4.51						-2.29	1.71
4.86	4.98						4.99	5.14						-2.94	0.95
-3.94	2.75						-4.8	3.25						-6.66	-2.55
-0.95	-5.24						-1.08	-5.13						-6.55	-2.36
-5.14	-1.48						-5.99	-2.5						-3.23	-5.56
-0.69	-5.79						0.06	-6.63						-5.43	-1.32
-6.15	-0.78						-5.27	-1.45						-5.95	-2.01
-3.48	1.62						-4.74	0.56						-6.18	-1.18
-4.92	-3.62						-5.84	-4.36						-1.89	-7.94
-1.02	-4.73						-1.19	-5.69						-3.72	-4.74
-5.25	-0.68						-6.01	-1						-1.24	-4.78
-6.04	-4.19						-6.64	-4.57						-10.9	-3.73
-7.38	1.26						-7.21	0.73						-7.02	-1.19
-2.28	3.42						-2.75	3.35						-3.66	-5.48
-7.83	-8.04						-8.92	-8.85						-4.02	-3.96
-5.35	0.25						-6.48	-0.13						-6.8	-4.22
-8.73	-3.29						-9.24	-4.46						-5.36	-7.9
-3.68	-3.43						-4.81	-0.76						-5.6	-1.47
-10.78	-0.22						-4.56	-0.94						-5.03	-12.21
-3.03	-8.32						-3.92	-4.34						-3.82	-5.37
-7.75	-1.64						-9.14	0.14						-8.06	-1.85
-11.04	-1.76						-11.32	-2.63						-3.96	-3.01
-7.29	-1.95						-8.11	-2.21						-1.55	-2.25
-10.67	-4.07						-11.34	-4.82						-5.67	-7.64
-8.22	-4.06						-8.55	-5.48						-5.3	-1.17
-8.73	-3.46						-9.31	-3.99						-10.88	-4.38
-9.52	-6.59						-10.32	-7.49						-10.37	-1.11
-2.39	1.91						-3.26	1.61						-9.06	-9.57
-1.96	-7.06						-2.48	-8.1						-6.91	-4.35
0.21	-3.87						-0.09	-5.09						-8.18	-3.42
-10.24	-6.48						-10.9	-6.83						-9.77	-3.96
-5.2	-3.59						-5.39	-4.04						-9.69	-7.8
-5.2	-11.38						-6.11	-12.06						-9.44	-5.19
-7.65	-6.39						-8.41	-3.59						-11.76	-5.12
-2.4	-7.32						-3.16	-6.53						-7.81	-4.39
-8.2	-10.08						-8.53	-10.8						-7.96	-7.32
-7.97	-6.76						-8.63	-7.37						-7.51	-7.19
-6.62	-4.15						-6.12	-5.01						-13.36	-6.09
-8.86	-9.77						-9.98	-10.64						-6.09	-6.93
-6.71	1.58						-7.48	2.08						-7.66	-2.47
-6.78	-4.42						-7.23	-4.95						-9.02	-5.09
-9.95	-10.68						-10.4	-11.13						-6.76	-4.65
-8.17	-8.69						-8.68	-9.52						-9.31	-10.75
-4.74	-10.59						-5.77	-10.76						-11.1	-1.28
-10.61	-21.65						-11.5	-12.25						-12.07	-6.2
-6.55	-3.62						-7.39	-3.56						-6.08	-5.68
-16.72	-9.7						-16.74	-10.11						-16.52	-5.05
-5.35	-9.26						-6.35	-9.61						-18.84	-9.95
-12.5	-6.7						-13.29	-6.58						-19.27	-7.33
-12.49	1.24						-11.11	1.21							-4.88
-8.72	-13.08						-8.7	-11.3							-6.87
-5.16	-4.48						-5.75	-5.01							-5.13
-8.74	-12.18						-9.51	-12.85							-9.44
-11.21	-12.33						-12.22	-12.78							-3.91
-8.01	-6.9						-7.68	-6.87							-6.57
-19.62	-15.81						-16.76	-16.24							-9.17
-10.26	-9.41						-11.12	-9.59							-12.24
-12.08							-12.97								-8.96
-12.66							-13.66								-14.91
-10.91							-11.31								-7.04
-6.34							-5.89								-9.24
-12.02							-13								-11.47
-21.09							-15.64								-10.24
-14.84							-15.61								-14.12
-8.11							-8.55								-15.46
-15.1							-15.53								-18.38
-20.8							-21.73								-11.07
															-18.04

## Sheet: Figure_5
Figure 5b
		PLWH cases versus PLWoH controls
glycanVar	N	Estimate (log of OR)	stderr	p	FDR_p	OddsRatio(OR)	95% lower limit of OR	95% upper limit of OR
FA2[3]G1	56	-0.5175	0.1901	0.0065	0.0273	0.596	0.411	0.865
FA2G2	56	-0.315	0.1097	0.0041	0.0273	0.73	0.589	0.905
FA2G2S1	56	-0.2946	0.1126	0.0089	0.031	0.745	0.597	0.929
Total terminal galactosylated group	56	-0.1616	0.06	0.0071	0.0275	0.851	0.756	0.957
Total sialylated group	56	-0.0996	0.0483	0.0391	0.0489	0.905	0.824	0.995
FA2	56	0.1156	0.0527	0.0283	0.066	1.123	1.012	1.245
Agalactosylated group	56	0.1194	0.0469	0.011	0.0275	1.127	1.028	1.235
Bisected GlcNAc group	56	0.1607	0.0742	0.0304	0.0489	1.174	1.015	1.358
FA2B	56	0.6792	0.2473	0.006	0.0273	1.972	1.215	3.203
A2G1	56	2.0105	0.8324	0.0157	0.0412	7.467	1.461	38.166
A2G2S1	56	3.0244	1.448	0.0367	0.0772	20.582	1.205	351.608
A2G1B	56	5.4561	2.1683	0.0119	0.0356	234.175	3.341	16415.7
A2B	56	6.7144	1.9886	0.0007	0.0153	824.206	16.722	40624.4
A2	56	18.6361	6.2595	0.0029	0.0273	124000000	582.574	26410000000000
		PLWH cases versus PLWoH cases
glycanVar	N	Estimate (log of OR)	stderr	p	FDR_p	OddsRatio(OR)	95% lower limit of OR	95% upper limit of OR
FA2[3]G1	56	-0.744345	0.241675	0.0021	0.043	0.475045	0.295813	0.762875
Total terminal galactosylated group	56	-0.123329	0.0607086	0.0422	0.086	0.883973	0.784807	0.995669
Agalactosylated group	56	0.094552	0.0485437	0.0514	0.086	1.09917	0.999407	1.20888
Bisected GlcNAc group	56	0.146506	0.0740581	0.0479	0.086	1.15778	1.00135	1.33865
FA2B	56	0.618253	0.273176	0.0236	0.165	1.85568	1.08635	3.16983
A2B	56	4.27543	1.72864	0.0134	0.141	71.9111	2.42857	2129.33
		PLWH cases versus PLWH controls
glycanVar	N	Estimate (log of OR)	stderr	p	FDR_p	OddsRatio(OR)	95% lower limit of OR	95% upper limit of OR
FA2G2	67	-0.163581	0.0714561	0.0221	0.2317	0.849098	0.738131	0.976748
Total terminal galactosylated group	67	-0.0985679	0.0407745	0.0156	0.0552	0.906134	0.836536	0.981523
FA2	67	0.0837263	0.0395257	0.0342	0.2391	1.08733	1.00628	1.17492
Agalactosylated group	67	0.0736659	0.0321829	0.0221	0.0552	1.07645	1.01064	1.14654
FA2B	67	0.359206	0.155475	0.0209	0.2316	1.43219	1.05599	1.94243
Figure 5c
Variable 1	Variable 2	Estimate of slope	p value
FA2[3]G1	sCD163	-7.97289e-06	0.0400066
Total Terminal Galactose	MCP-2	-0.0012221	0.0113519
Total Terminal Galactose	MIP-1a	-0.000226099	0.0440176
Total Terminal Galactose	SI	-0.00634459	0.021849
Total Terminal Galactose	TSS	-0.00279008	0.0489851
Total Galactose	SI	-0.00737527	0.032404
FA2	SI	0.00576518	0.0379466
FA2B	MIP-1a	7.02783e-05	0.0222008
FA2B	sCD163	1.17279e-05	0.0126311
FA2B	SDF-1a	2.19716e-05	0.00216544
FA2B	TNF-a	0.00288739	0.00251701
A2	CP	0.000668484	0.00918294
A2	TA	6.17531e-06	0.00564137
A2	TV	7.1848e-06	0.0068146
G0 group	SI	0.00738289	0.0322084
B group	SDF-1a	4.61178e-05	0.00530613
sCD163	TV	0.760716	0.0225573
sCD163	TA	0.628952	0.0251058

## Sheet: Figure_6
Figure 6B
Glycan group	HazardRatio	p_value
G_ratio	0.1027	2.049
Terminal Galactosylated	-0.06208	2.285
Fucosylated	-0.01479	1.762
Sialylated	-0.02422	1.835
Agalactosylated	0.0701	2.285
Figure 6C
Glycan group	HazardRatio	p_value
FA2BG2S2	-0.004372	1.335
FA2G2S1	-0.01674	2.261
A2	0.003991	2.325
FA2	0.05305	2.254
A2B	0.002819	2.254
FA2[3]G1	-0.01088	2.836
FA2G2	-0.02699	1.862
FA2BG2	-0.00278	2.261
Figure 6D
Controls	Cases
79.36	74.63
81.43	73.3
55.34	66.77
80.54	72.01
88.89	63.08
75.37	77.51
82.93	69.94
79.32	60.63
65.04	76.04
75.52	50.44
83.49
71.09
66.41
Figure 6E
Controls	Cases
20.64	25.367
18.565	26.7
44.662	33.223
19.462	28.003
11.123	36.913
24.633	22.496
17.08	30.057
20.692	39.367
34.955	23.964
24.484	49.55
16.51
28.91
33.59

## Sheet: Figure_7b-e
Figure_7b				Figure_7c				Figure_7d				Figure_7e
Cell	ST6GAL1	HIV_Status		Cell	B4GALT1	HIV_Status		Cell	FUT8	HIV_Status		Cell	MGAT3	HIV_Status
S8.113	2.11891	HIV+		S8.153	1.60708	HIV+		S5.611	3.19956	HIV-		S7.1376	6.74235	HIV+
S8.352	2.40981	HIV+		S8.192	1.24805	HIV+		S5.626	3.28948	HIV-		S8.1878	10	HIV+
S7.395	1.81364	HIV+		S6.209	1.6467	HIV-		S5.732	3.78388	HIV-		S5.2435	10	HIV-
S8.460	1.59966	HIV+		S5.271	1.57096	HIV-		S6.960	0.761547	HIV-		S7.6747	7.05899	HIV+
S5.521	0.573335	HIV-		S6.279	1.59566	HIV-		S6.1272	0.80031	HIV-		S7.12109	10	HIV+
S5.571	1.71603	HIV-		S8.305	0.658979	HIV+		S8.1359	3.41892	HIV+		S7.13720	6.59504	HIV+
S5.611	1.83621	HIV-		S6.343	1.60918	HIV-		S8.1422	2.95914	HIV+		S7.14611	10	HIV+
S7.719	0.560327	HIV+		S8.470	1.79471	HIV+		S8.1430	2.74268	HIV+		S9.382	10	HIV-
S5.801	1.82989	HIV-		S6.638	0.287735	HIV-		S6.1753	4.5254	HIV-		S9.1770	8.79975	HIV-
S5.861	1.20922	HIV-		S7.719	0.728386	HIV+		S7.2044	2.76405	HIV+		S10.2448	10	HIV-
S8.916	2.56448	HIV+		S8.819	1.87118	HIV+		S6.2092	2.96207	HIV-		S9.3404	3.94229	HIV-
S7.925	1.49612	HIV+		S5.861	0.943233	HIV-		S7.2244	3.93143	HIV+		S9.3484	10	HIV-
S6.960	0.797395	HIV-		S5.954	3.05195	HIV-		S6.2406	1.52973	HIV-		S9.4135	3.88007	HIV-
S7.1035	1.24316	HIV+		S8.1017	1.74396	HIV+		S6.2425	2.02652	HIV-		S9.5821	10	HIV-
S5.1086	1.57804	HIV-		S7.1035	1.92146	HIV+		S5.3063	2.76987	HIV-		S10.6434	8.43393	HIV-
S5.1240	1.45372	HIV-		S6.1115	3.03752	HIV-		S8.3127	3.7254	HIV+		S9.6624	10	HIV-
S6.1272	-0.0970038	HIV-		S7.1144	1.75918	HIV+		S8.3225	1.94396	HIV+		S9.6900	10	HIV-
S8.1359	3.27233	HIV+		S8.1249	1.88207	HIV+		S7.3279	2.92689	HIV+		S11.8782	4.19396	HIV+
S7.1376	0.670274	HIV+		S6.1272	-0.221641	HIV-		S8.3297	0.964152	HIV+		S11.11479	10	HIV+
S8.1422	1.67736	HIV+		S7.1376	0.462606	HIV+		S8.3414	3.70574	HIV+		S15.1975	10	HIV+
S8.1468	1.36058	HIV+		S8.1444	1.33343	HIV+		S8.3755	3.38582	HIV+		S16.4548	10	HIV+
S8.1553	0.330606	HIV+		S8.1545	0.816502	HIV+		S8.3809	0.770253	HIV+		S16.9878	4.93856	HIV+
S8.1728	1.88189	HIV+		S8.1553	1.18878	HIV+		S8.3886	2.99046	HIV+		S16.9889	5.41781	HIV+
S6.1753	1.54591	HIV-		S8.1669	1.54311	HIV+		S6.3944	1.80405	HIV-		S14.12151	10	HIV-
S7.1776	0.527284	HIV+		S8.1717	2.61197	HIV+		S6.3951	1.65341	HIV-		S20.770	6.28505	HIV+
S8.1866	1.84426	HIV+		S8.1721	1.86136	HIV+		S5.3973	5.27205	HIV-		S17.2922	10	HIV-
S5.2062	2.06941	HIV-		S8.1728	1.54311	HIV+		S6.4225	2.80021	HIV-		S20.4679	10	HIV+
S8.2086	1.36308	HIV+		S7.1776	1.52553	HIV+		S8.4380	3.07054	HIV+		S19.6453	10	HIV+
S6.2092	1.67929	HIV-		S5.1784	1.41116	HIV-		S8.4397	2.54591	HIV+		S17.7647	10	HIV-
S8.2093	0.734926	HIV+		S7.1815	1.11474	HIV+		S5.4592	3.54612	HIV-		S19.7649	10	HIV+
S7.2123	1.64236	HIV+		S8.1850	0.979556	HIV+		S5.4657	2.6183	HIV-		S19.8590	10	HIV+
S7.2185	1.78064	HIV+		S8.2151	1.86331	HIV+		S8.4790	2.68024	HIV+		S17.8849	10	HIV-
S8.2198	1.62273	HIV+		S8.2198	1.312	HIV+		S7.5085	2.33628	HIV+		S20.15355	10	HIV+
S7.2265	2.07034	HIV+		S7.2227	0.989449	HIV+		S8.5172	3.7601	HIV+
S7.2310	1.23204	HIV+		S7.2310	0.963581	HIV+		S5.5337	1.94684	HIV-
S6.2425	0.125264	HIV-		S7.2340	0.436549	HIV+		S6.5363	1.41748	HIV-
S7.2462	2.61639	HIV+		S5.2435	0.961497	HIV-		S6.5470	1.97848	HIV-
S8.2486	2.08183	HIV+		S7.2462	2.19813	HIV+		S6.5489	1.4501	HIV-
S8.2503	3.60747	HIV+		S8.2503	1.87179	HIV+		S6.5607	0.959139	HIV-
S7.2574	2.16614	HIV+		S5.2531	0.976761	HIV-		S5.6034	3.55159	HIV-
S7.2956	1.47572	HIV+		S7.2547	1.22545	HIV+		S5.6128	3.84786	HIV-
S7.2959	3.42611	HIV+		S8.2712	1.57099	HIV+		S7.6617	2.68933	HIV+
S5.3063	1.55232	HIV-		S8.2772	0.630866	HIV+		S7.6726	2.80312	HIV+
S7.3088	1.16088	HIV+		S8.2978	0.30781	HIV+		S7.6884	4.51334	HIV+
S8.3225	0.3557	HIV+		S5.3063	2.29106	HIV-		S8.7017	2.69721	HIV+
S8.3263	2.39598	HIV+		S8.3485	1.69014	HIV+		S8.7239	2.06041	HIV+
S6.3458	0.781906	HIV-		S6.3494	1.35296	HIV-		S8.7381	3.23509	HIV+
S8.3565	1.91041	HIV+		S8.3512	0.863388	HIV+		S7.7647	3.03159	HIV+
S7.3667	1.32134	HIV+		S8.3565	1.56854	HIV+		S5.7819	3.46976	HIV-
S5.3680	0.607327	HIV-		S5.3680	0.40647	HIV-		S7.7905	3.31392	HIV+
S8.3809	0.806761	HIV+		S6.3798	1.01022	HIV-		S7.8156	2.71778	HIV+
S5.3858	1.63043	HIV-		S8.3886	1.37917	HIV+		S5.8180	2.44793	HIV-
S8.3868	1.23881	HIV+		S8.3895	3.3077	HIV+		S8.8316	3.04014	HIV+
S8.3879	0.0841683	HIV+		S7.3914	1.73543	HIV+		S7.8355	1.80903	HIV+
S7.3893	0.504874	HIV+		S8.4232	0.92717	HIV+		S6.8428	0.643437	HIV-
S6.3944	0.622939	HIV-		S5.4312	2.62159	HIV-		S8.9017	3.54846	HIV+
S6.3951	0.44255	HIV-		S7.4559	1.93358	HIV+		S5.9093	2.36948	HIV-
S5.3963	1.00766	HIV-		S7.4594	0.761437	HIV+		S6.9407	1.60351	HIV-
S7.4004	0.687156	HIV+		S5.4672	1.13505	HIV-		S7.9529	0.853452	HIV+
S7.4107	2.42546	HIV+		S7.4678	1.38915	HIV+		S6.9575	1.59127	HIV-
S7.4206	2.28098	HIV+		S7.4696	1.59373	HIV+		S8.9601	2.97996	HIV+
S8.4213	2.14175	HIV+		S5.4751	0.586774	HIV-		S6.9624	0.632459	HIV-
S8.4434	1.37269	HIV+		S7.4818	1.25581	HIV+		S7.9636	3.21433	HIV+
S7.4493	1.92091	HIV+		S5.4859	0.555705	HIV-		S8.9842	3.00625	HIV+
S7.4559	3.69245	HIV+		S8.4884	1.33918	HIV+		S8.9915	0.611528	HIV+
S6.4772	2.43141	HIV-		S5.4934	3.30628	HIV-		S8.9942	3.06818	HIV+
S8.4790	1.4931	HIV+		S8.5103	1.34281	HIV+		S8.10001	2.07569	HIV+
S5.4859	1.24307	HIV-		S7.5168	1.82185	HIV+		S6.10033	1.35513	HIV-
S5.4929	1.72057	HIV-		S8.5247	0.681082	HIV+		S6.10133	1.2092	HIV-
S8.4969	1.80622	HIV+		S8.5260	1.40108	HIV+		S8.10530	4.11857	HIV+
S8.5244	1.69658	HIV+		S6.5363	0.45238	HIV-		S6.10996	0.702758	HIV-
S6.5363	0.141207	HIV-		S6.5470	0.782917	HIV-		S7.11065	2.90193	HIV+
S5.5373	2.26514	HIV-		S7.5511	1.44125	HIV+		S8.11631	2.67163	HIV+
S7.5394	2.02892	HIV+		S8.5550	0.900606	HIV+		S8.11701	3.16353	HIV+
S5.5426	2.3599	HIV-		S6.5607	0.182327	HIV-		S7.11960	0.761134	HIV+
S8.5439	1.8361	HIV+		S8.5749	0.940124	HIV+		S6.12040	3.64055	HIV-
S6.5470	2.0098	HIV-		S8.5768	0.627463	HIV+		S7.12101	2.3258	HIV+
S6.5489	0.154195	HIV-		S7.5832	2.03214	HIV+		S8.12656	3.00004	HIV+
S7.5511	1.76767	HIV+		S7.5996	1.35684	HIV+		S7.13074	1.25475	HIV+
S6.5607	-0.0370855	HIV-		S7.6066	0.745174	HIV+		S7.13080	2.83921	HIV+
S5.5617	1.56055	HIV-		S7.6081	2.00488	HIV+		S6.13263	2.4168	HIV-
S8.5768	0.855136	HIV+		S8.6113	0.811562	HIV+		S5.13519	2.49923	HIV-
S6.5946	2.32401	HIV-		S8.6435	0.827685	HIV+		S8.13574	4.85324	HIV+
S5.6034	3.38227	HIV-		S5.6477	0.997553	HIV-		S7.13619	1.70926	HIV+
S8.6113	1.06157	HIV+		S8.6557	1.00671	HIV+		S5.13768	3.35965	HIV-
S8.6295	1.90342	HIV+		S8.6572	2.02074	HIV+		S5.13937	2.30774	HIV-
S8.6435	2.81525	HIV+		S7.6577	0.555645	HIV+		S7.14320	5.54418	HIV+
S8.6527	0.982592	HIV+		S8.6581	3.79579	HIV+		S8.14323	2.3167	HIV+
S7.6577	0.774603	HIV+		S7.6606	1.96939	HIV+		S7.14611	2.6163	HIV+
S8.6581	3.76106	HIV+		S7.6617	1.20174	HIV+		S7.14752	2.56176	HIV+
S8.6582	2.55919	HIV+		S7.6726	1.26879	HIV+		S7.14795	3.345	HIV+
S7.6617	1.4991	HIV+		S8.6727	0.968434	HIV+		S8.14806	1.70833	HIV+
S8.6727	1.23748	HIV+		S5.6815	0.490594	HIV-		S6.14815	3.22874	HIV-
S7.6747	0.72436	HIV+		S8.7017	2.96009	HIV+		S5.14817	4.39948	HIV-
S5.6815	0.701658	HIV-		S5.7026	1.21105	HIV-		S6.14862	1.12139	HIV-
S7.6844	2.21292	HIV+		S8.7122	1.56975	HIV+		S5.15061	3.1843	HIV-
S5.7026	2.66417	HIV-		S8.7239	1.72486	HIV+		S8.15063	3.11546	HIV+
S5.7093	3.47792	HIV-		S8.7289	1.83005	HIV+		S8.15092	2.91693	HIV+
S8.7327	1.70718	HIV+		S8.7381	1.5233	HIV+		S6.15164	0.242705	HIV-
S7.7340	2.39233	HIV+		S8.7435	1.61295	HIV+		S6.15286	1.07304	HIV-
S7.7707	1.73568	HIV+		S7.7438	1.60174	HIV+		S6.15335	3.46091	HIV-
S8.7748	1.07574	HIV+		S8.7443	1.47315	HIV+		S5.15348	2.46369	HIV-
S8.7877	0.581452	HIV+		S7.7545	1.76083	HIV+		S8.15744	4.62994	HIV+
S7.7929	2.39099	HIV+		S5.7596	0.523077	HIV-		S7.15852	2.81231	HIV+
S8.7958	0.768315	HIV+		S7.7840	1.0113	HIV+		S10.333	1.94948	HIV-
S8.7968	1.60662	HIV+		S8.7877	1.07436	HIV+		S9.404	2.82993	HIV-
S8.8034	1.54156	HIV+		S7.7916	2.38691	HIV+		S10.484	0.559379	HIV-
S8.8064	2.35091	HIV+		S8.7945	3.0452	HIV+		S9.573	3.91409	HIV-
S8.8135	2.36392	HIV+		S6.8084	0.962703	HIV-		S9.596	2.36682	HIV-
S8.8157	2.13846	HIV+		S6.8141	1.01065	HIV-		S9.766	3.11607	HIV-
S7.8194	1.79578	HIV+		S7.8156	1.21851	HIV+		S9.1129	3.84209	HIV-
S7.8233	1.50797	HIV+		S7.8233	0.473495	HIV+		S9.1131	2.82939	HIV-
S7.8283	1.20899	HIV+		S7.8263	0.804514	HIV+		S9.1533	3.69556	HIV-
S7.8324	1.71617	HIV+		S8.8336	1.58439	HIV+		S9.1571	3.2936	HIV-
S7.8355	0.917499	HIV+		S8.8372	1.72837	HIV+		S9.1849	3.1842	HIV-
S8.8372	3.4083	HIV+		S5.8393	0.600573	HIV-		S9.1996	2.92176	HIV-
S7.8388	2.06004	HIV+		S7.8448	2.98297	HIV+		S9.2497	2.85083	HIV-
S8.8468	1.20227	HIV+		S7.8546	1.42218	HIV+		S9.2500	2.24762	HIV-
S8.8571	0.740592	HIV+		S5.8570	1.7879	HIV-		S9.2590	3.89048	HIV-
S8.8626	1.59164	HIV+		S8.8571	0.0349425	HIV+		S10.2646	4.28508	HIV-
S8.8664	1.46044	HIV+		S6.8695	2.12597	HIV-		S9.2658	3.09857	HIV-
S8.8770	1.87444	HIV+		S7.8733	1.01387	HIV+		S10.2754	2.54975	HIV-
S7.8855	0.764023	HIV+		S6.8896	3.04456	HIV-		S9.3035	3.30369	HIV-
S5.8939	1.64959	HIV-		S5.8939	1.33594	HIV-		S9.3167	3.39982	HIV-
S8.9035	2.07396	HIV+		S7.8980	1.32298	HIV+		S10.3393	2.82235	HIV-
S8.9077	1.75919	HIV+		S8.9017	2.87882	HIV+		S9.3404	4.24568	HIV-
S6.9150	1.12197	HIV-		S8.9080	1.26979	HIV+		S11.3688	2.87359	HIV+
S7.9614	2.45383	HIV+		S8.9501	1.61127	HIV+		S10.3974	2.67525	HIV-
S6.9624	0.657052	HIV-		S8.9556	1.89263	HIV+		S9.4135	1.51799	HIV-
S7.9686	2.24411	HIV+		S7.9606	0.541195	HIV+		S9.4279	3.89611	HIV-
S8.9842	0.818813	HIV+		S6.9624	-0.0101506	HIV-		S9.4570	3.99445	HIV-
S8.9875	1.77544	HIV+		S8.9779	0.38804	HIV+		S10.4672	3.1842	HIV-
S6.10133	1.26445	HIV-		S8.9915	0.813244	HIV+		S10.4873	2.98262	HIV-
S7.10177	3.53277	HIV+		S8.9968	2.20359	HIV+		S10.5044	3.7817	HIV-
S5.10253	3.65012	HIV-		S7.10052	2.95127	HIV+		S9.5109	3.56967	HIV-
S7.10339	3.03711	HIV+		S6.10133	0.992484	HIV-		S9.5265	4.29957	HIV-
S8.10424	1.97491	HIV+		S6.10220	1.55138	HIV-		S10.5266	4.50009	HIV-
S8.10430	0.946647	HIV+		S8.10287	2.13638	HIV+		S9.5283	1.50926	HIV-
S7.10535	2.65541	HIV+		S7.10339	1.46652	HIV+		S9.5433	1.88439	HIV-
S7.10648	1.96068	HIV+		S5.10433	1.8426	HIV-		S10.5662	3.4211	HIV-
S6.10660	0.319144	HIV-		S8.10475	2.55389	HIV+		S10.5693	4.70491	HIV-
S8.10674	0.656698	HIV+		S7.10539	2.50254	HIV+		S9.6053	2.62632	HIV-
S5.10745	2.09597	HIV-		S6.10581	1.52786	HIV-		S9.6318	3.47071	HIV-
S8.10817	1.46657	HIV+		S8.10661	1.80458	HIV+		S10.6366	3.02931	HIV-
S7.10823	0.784931	HIV+		S7.10668	1.9958	HIV+		S9.6474	1.58282	HIV-
S8.10890	2.70713	HIV+		S8.10674	0.450499	HIV+		S10.6555	4.26446	HIV-
S8.10970	1.12918	HIV+		S8.10695	2.33129	HIV+		S10.6695	3.44011	HIV-
S6.10996	1.19116	HIV-		S8.10862	1.90133	HIV+		S10.6941	3.90241	HIV-
S8.11187	1.69553	HIV+		S8.10970	0.871852	HIV+		S10.7149	3.50493	HIV-
S8.11346	1.84866	HIV+		S7.11065	1.327	HIV+		S9.7390	4.48379	HIV-
S8.11348	1.44495	HIV+		S8.11219	1.44924	HIV+		S10.7656	3.84833	HIV-
S8.11373	1.91086	HIV+		S7.11231	1.96017	HIV+		S9.7664	3.56147	HIV-
S7.11451	2.20135	HIV+		S8.11439	1.72556	HIV+		S9.7752	2.60194	HIV-
S7.11555	1.83663	HIV+		S7.11636	1.94362	HIV+		S9.7778	3.35124	HIV-
S5.11571	1.8792	HIV-		S7.11691	2.78794	HIV+		S10.7879	2.72233	HIV-
S7.11691	1.98546	HIV+		S8.11701	1.48114	HIV+		S12.8119	2.80382	HIV+
S8.11796	1.48557	HIV+		S8.11796	1.18967	HIV+		S9.8309	3.70064	HIV-
S5.11997	0.936588	HIV-		S7.11826	2.22992	HIV+		S10.8403	2.92499	HIV-
S5.12049	1.61981	HIV-		S7.11960	0.998593	HIV+		S10.8526	3.10517	HIV-
S7.12259	1.20268	HIV+		S7.11966	1.22768	HIV+		S10.8660	4.47258	HIV-
S7.12315	1.18351	HIV+		S8.11983	1.42807	HIV+		S9.8701	3.43571	HIV-
S7.12375	2.45453	HIV+		S7.11986	2.15793	HIV+		S9.8732	4.21254	HIV-
S7.12404	1.99694	HIV+		S8.11993	1.63247	HIV+		S9.8901	1.38798	HIV-
S7.12570	1.4857	HIV+		S5.11997	0.7001	HIV-		S9.9267	2.39629	HIV-
S6.12575	1.21897	HIV-		S6.12040	2.42408	HIV-		S10.9459	1.66851	HIV-
S5.12722	1.80622	HIV-		S7.12068	0.71255	HIV+		S9.9494	5.45121	HIV-
S8.12826	0.803564	HIV+		S7.12101	0.987555	HIV+		S9.9760	1.89487	HIV-
S8.12827	1.71754	HIV+		S7.12308	1.8603	HIV+		S10.9817	1.94591	HIV-
S7.12953	0.711571	HIV+		S7.12315	1.84847	HIV+		S9.9828	1.70142	HIV-
S7.13080	1.59812	HIV+		S8.12318	1.24705	HIV+		S10.10310	3.63318	HIV-
S8.13104	0.514576	HIV+		S7.12375	2.05378	HIV+		S9.10576	3.93252	HIV-
S7.13109	1.81488	HIV+		S7.12404	1.64571	HIV+		S9.10792	3.25333	HIV-
S5.13145	2.37895	HIV-		S7.12444	1.31307	HIV+		S9.11038	2.69096	HIV-
S6.13263	0.726918	HIV-		S7.12459	1.40026	HIV+		S10.11298	3.56954	HIV-
S7.13297	0.355464	HIV+		S7.12540	1.9023	HIV+		S9.11299	1.66457	HIV-
S7.13319	3.16378	HIV+		S7.12626	1.02296	HIV+		S9.11417	3.18683	HIV-
S8.13398	2.42752	HIV+		S7.12743	2.7568	HIV+		S10.11517	3.43278	HIV-
S8.13451	1.92091	HIV+		S5.12785	1.21889	HIV-		S10.11569	3.41747	HIV-
S7.13513	2.54267	HIV+		S7.12995	1.13387	HIV+		S9.11624	4.31114	HIV-
S8.13564	0.567364	HIV+		S5.13003	1.86826	HIV-		S9.11810	2.83094	HIV-
S7.13852	3.35753	HIV+		S5.13018	1.40883	HIV-		S9.11827	4.33421	HIV-
S5.14027	0.910472	HIV-		S7.13074	1.03349	HIV+		S10.12002	3.35124	HIV-
S8.14096	1.04772	HIV+		S8.13104	0.983427	HIV+		S10.12075	3.79058	HIV-
S8.14126	1.80112	HIV+		S5.13145	1.38608	HIV-		S9.12326	3.61505	HIV-
S8.14245	1.07004	HIV+		S6.13263	-0.157944	HIV-		S10.12472	3.50855	HIV-
S8.14323	0.216263	HIV+		S8.13287	0.896218	HIV+		S10.12479	0.916626	HIV-
S7.14343	2.97871	HIV+		S8.13298	1.06823	HIV+		S10.12588	3.42766	HIV-
S7.14643	1.89028	HIV+		S7.13319	1.55506	HIV+		S9.12662	4.85692	HIV-
S7.14752	2.5382	HIV+		S6.13356	0.254232	HIV-		S9.12864	0.924042	HIV-
S7.14795	0.974622	HIV+		S8.13357	1.76607	HIV+		S9.12873	5.22358	HIV-
S5.14881	1.94476	HIV-		S8.13436	1.67829	HIV+		S10.13065	2.48841	HIV-
S5.14975	1.83995	HIV-		S6.13567	0.520265	HIV-		S9.13389	4.24233	HIV-
S5.15019	1.82479	HIV-		S7.13631	0.752747	HIV+		S10.13530	4.15459	HIV-
S7.15085	0.594632	HIV+		S5.13650	0.786349	HIV-		S10.13972	1.56859	HIV-
S6.15164	0.78039	HIV-		S8.13693	1.64193	HIV+		S10.14171	3.59834	HIV-
S8.15242	2.37508	HIV+		S7.13720	0.440166	HIV+		S11.14318	4.36921	HIV+
S8.15325	2.39835	HIV+		S7.13852	1.69213	HIV+		S10.14351	3.33308	HIV-
S6.15335	0.369708	HIV-		S7.13863	1.46724	HIV+		S9.14635	3.62298	HIV-
S5.15418	1.547	HIV-		S8.13914	0.528973	HIV+		S10.14819	3.00968	HIV-
S8.15460	1.62845	HIV+		S5.13937	0.976914	HIV-		S9.14955	0.963407	HIV-
S8.15468	1.75057	HIV+		S7.14008	2.38326	HIV+		S15.59	3.13501	HIV+
S7.15666	2.16232	HIV+		S8.14096	1.68008	HIV+		S14.370	2.68528	HIV-
S8.15726	2.52341	HIV+		S8.14239	1.94021	HIV+		S14.439	2.80134	HIV-
S7.15852	1.58035	HIV+		S7.14320	1.71191	HIV+		S14.940	0.955597	HIV-
S10.166	1.28561	HIV-		S8.14323	0.562625	HIV+		S15.1391	2.02627	HIV+
S10.402	1.63261	HIV-		S7.14403	0.737402	HIV+		S16.1396	1.37845	HIV+
S9.429	1.15885	HIV-		S8.14560	2.21349	HIV+		S15.1756	2.60293	HIV+
S10.484	0.0918671	HIV-		S7.14603	1.62606	HIV+		S14.1841	2.43062	HIV-
S9.521	1.93498	HIV-		S8.14630	1.57946	HIV+		S14.1856	3.13809	HIV-
S9.533	2.37442	HIV-		S8.14676	2.27197	HIV+		S14.1910	2.29839	HIV-
S9.573	2.30829	HIV-		S8.14806	1.43005	HIV+		S16.1953	0.189133	HIV+
S9.640	2.00305	HIV-		S6.14815	2.14296	HIV-		S16.2078	4.05557	HIV+
S10.689	0.679235	HIV-		S7.14843	0.341437	HIV+		S16.2094	2.45429	HIV+
S9.787	2.16933	HIV-		S8.14853	1.99296	HIV+		S14.2281	2.63384	HIV-
S9.895	2.72399	HIV-		S6.14862	0.912748	HIV-		S16.2381	2.27716	HIV+
S10.1008	1.83326	HIV-		S5.14881	1.59917	HIV-		S14.2955	1.79823	HIV-
S10.1042	0.213378	HIV-		S5.15019	0.97338	HIV-		S16.3016	2.83246	HIV+
S10.1071	2.50708	HIV-		S5.15061	1.49337	HIV-		S16.3094	2.40263	HIV+
S10.1076	2.56297	HIV-		S8.15063	1.45282	HIV+		S14.3295	2.97362	HIV-
S9.1099	3.92498	HIV-		S8.15092	1.33584	HIV+		S15.3468	3.46603	HIV+
S9.1129	2.26072	HIV-		S8.15117	1.32027	HIV+		S16.3603	2.73787	HIV+
S10.1224	1.78708	HIV-		S5.15148	1.49375	HIV-		S16.4210	2.08194	HIV+
S10.1301	1.94755	HIV-		S8.15157	1.03537	HIV+		S16.4214	2.47768	HIV+
S9.1361	1.95671	HIV-		S8.15231	1.4091	HIV+		S16.4330	2.2178	HIV+
S10.1448	1.68955	HIV-		S8.15365	1.98587	HIV+		S14.4358	1.28602	HIV-
S10.1515	2.46507	HIV-		S8.15460	1.90487	HIV+		S16.4548	2.90998	HIV+
S9.1524	1.80344	HIV-		S7.15566	1.52743	HIV+		S15.4552	2.04546	HIV+
S9.1533	2.16391	HIV-		S7.15612	1.09442	HIV+		S16.4669	1.41325	HIV+
S9.1557	0.69434	HIV-		S8.15748	0.547893	HIV+		S14.5057	2.4695	HIV-
S9.1571	1.89833	HIV-		S7.15852	2.32391	HIV+		S15.5740	3.06288	HIV+
S10.1640	2.21153	HIV-		S10.166	1.97305	HIV-		S16.5852	2.28192	HIV+
S10.1657	0.772217	HIV-		S10.191	2.86794	HIV-		S16.5908	3.24754	HIV+
S9.1713	1.20624	HIV-		S10.236	1.82543	HIV-		S13.5910	4.98882	HIV-
S9.1737	2.09079	HIV-		S9.292	1.52253	HIV-		S15.6201	2.74431	HIV+
S9.1770	1.99888	HIV-		S10.357	2.41259	HIV-		S14.6400	2.29958	HIV-
S9.1849	1.82606	HIV-		S9.429	0.898312	HIV-		S16.6753	3.24622	HIV+
S9.1992	2.36212	HIV-		S10.484	0.378839	HIV-		S15.6962	2.26085	HIV+
S10.2039	3.50617	HIV-		S9.533	1.98234	HIV-		S16.7213	3.6783	HIV+
S10.2142	1.89108	HIV-		S9.640	2.80767	HIV-		S14.7233	2.96815	HIV-
S9.2193	1.04224	HIV-		S11.817	1.06524	HIV+		S16.7271	3.32352	HIV+
S10.2230	2.30057	HIV-		S9.895	3.59204	HIV-		S16.7749	5.67202	HIV+
S9.2266	2.2255	HIV-		S9.974	3.56286	HIV-		S16.7950	1.01393	HIV+
S10.2323	4.36498	HIV-		S10.982	1.47015	HIV-		S13.8063	4.99674	HIV-
S9.2410	1.50014	HIV-		S10.1008	1.49974	HIV-		S16.8076	2.31822	HIV+
S12.2585	1.1524	HIV+		S10.1037	1.89684	HIV-		S15.8262	0.520248	HIV+
S9.2642	1.27361	HIV-		S10.1042	0.0551525	HIV-		S14.8333	0.781776	HIV-
S9.2711	3.01998	HIV-		S10.1071	2.10064	HIV-		S16.8510	2.56429	HIV+
S10.2765	1.62049	HIV-		S9.1099	1.48655	HIV-		S15.8727	2.39257	HIV+
S9.2773	2.22288	HIV-		S10.1189	2.50519	HIV-		S14.8779	2.58339	HIV-
S10.2819	1.26913	HIV-		S12.1269	2.7155	HIV+		S14.8911	2.88983	HIV-
S12.2896	0.550707	HIV+		S9.1270	1.97668	HIV-		S16.9033	5.98527	HIV+
S10.2911	2.02764	HIV-		S9.1361	0.749382	HIV-		S15.9045	3.78299	HIV+
S11.2985	0.688433	HIV+		S9.1364	1.42807	HIV-		S14.9175	2.64499	HIV-
S10.3064	1.75605	HIV-		S9.1390	2.45321	HIV-		S14.9475	2.03903	HIV-
S9.3093	2.48782	HIV-		S10.1448	1.37158	HIV-		S14.9769	3.82599	HIV-
S10.3101	2.53639	HIV-		S12.1459	0.765394	HIV+		S16.9838	0.416155	HIV+
S9.3123	1.78495	HIV-		S10.1515	2.06317	HIV-		S16.9840	2.59887	HIV+
S9.3149	1.263	HIV-		S9.1533	1.79461	HIV-		S14.10217	4.02619	HIV-
S10.3192	2.35935	HIV-		S10.1640	1.83708	HIV-		S15.10314	2.02729	HIV+
S9.3404	0.191986	HIV-		S10.1672	0.860431	HIV-		S14.10479	2.90919	HIV-
S9.3408	2.23757	HIV-		S9.1849	1.49332	HIV-		S15.10570	2.59948	HIV+
S10.3429	2.21992	HIV-		S9.1904	2.43022	HIV-		S16.10653	1.45572	HIV+
S9.3484	1.42203	HIV-		S9.1996	1.33869	HIV-		S16.10958	1.58915	HIV+
S11.3688	1.62084	HIV+		S10.2142	1.5513	HIV-		S16.11196	0.882343	HIV+
S9.3736	2.4997	HIV-		S10.2565	2.81413	HIV-		S15.11492	1.17486	HIV+
S10.3842	2.93481	HIV-		S9.2685	1.20624	HIV-		S16.11521	2.78897	HIV+
S10.3960	1.93907	HIV-		S10.2738	1.733	HIV-		S16.11522	2.73859	HIV+
S9.3973	1.47424	HIV-		S10.2754	0.413275	HIV-		S15.11559	2.17891	HIV+
S10.4037	3.16302	HIV-		S9.2793	1.75043	HIV-		S15.11632	4.3897	HIV+
S9.4049	2.00138	HIV-		S10.2800	1.17299	HIV-		S16.11780	2.48322	HIV+
S9.4122	1.33716	HIV-		S10.2819	0.996661	HIV-		S16.12190	2.91693	HIV+
S10.4129	1.69074	HIV-		S12.2896	0.355978	HIV+		S16.12309	4.07176	HIV+
S9.4135	0.181359	HIV-		S10.2911	1.67308	HIV-		S16.12552	3.19501	HIV+
S10.4199	1.67711	HIV-		S10.3058	2.03582	HIV-		S16.12673	1.26963	HIV+
S9.4226	3.37573	HIV-		S10.3241	2.22903	HIV-		S16.12754	2.61058	HIV+
S9.4228	2.34149	HIV-		S10.3422	1.0607	HIV-		S16.13324	4.19799	HIV+
S10.4343	2.38633	HIV-		S10.3429	1.84455	HIV-		S15.13334	1.25769	HIV+
S9.4485	0.939065	HIV-		S9.3630	1.46859	HIV-		S15.13388	2.56176	HIV+
S10.4644	2.54193	HIV-		S10.3667	1.54881	HIV-		S15.13478	2.02765	HIV+
S10.4715	2.85472	HIV-		S10.3754	1.65544	HIV-		S16.13571	1.3533	HIV+
S9.4806	1.2616	HIV-		S10.3805	1.71857	HIV-		S14.13836	2.84851	HIV-
S10.4852	3.15864	HIV-		S9.3992	3.19263	HIV-		S15.14125	1.61674	HIV+
S9.4968	0.809649	HIV-		S10.4046	3.12955	HIV-		S14.14262	2.01995	HIV-
S9.5062	2.04438	HIV-		S9.4049	2.8058	HIV-		S14.14315	2.20747	HIV-
S10.5175	0.0453394	HIV-		S10.4090	2.32005	HIV-		S18.48	0.817265	HIV-
S10.5176	2.395	HIV-		S9.4212	1.36999	HIV-		S18.62	3.16854	HIV-
S10.5244	2.87759	HIV-		S10.4404	0.198667	HIV-		S20.66	3.77327	HIV+
S9.5283	0.71944	HIV-		S9.4419	1.72337	HIV-		S19.393	2.04215	HIV+
S9.5306	1.54627	HIV-		S11.4608	1.36263	HIV+		S18.447	3.56848	HIV-
S9.5433	0.0818872	HIV-		S9.4642	1.98336	HIV-		S19.468	3.2959	HIV+
S10.5693	2.83077	HIV-		S11.4686	0.911763	HIV+		S19.537	2.46102	HIV+
S9.5736	2.81947	HIV-		S10.4715	1.34059	HIV-		S20.544	1.11831	HIV+
S10.5919	0.934741	HIV-		S10.4800	1.91998	HIV-		S18.593	4.63154	HIV-
S9.6033	1.98642	HIV-		S9.4806	1.9439	HIV-		S19.664	1.93044	HIV+
S9.6053	1.45747	HIV-		S11.4889	1.95059	HIV+		S19.677	4.37165	HIV+
S10.6209	2.1979	HIV-		S10.4899	1.4676	HIV-		S18.687	3.15729	HIV-
S10.6348	1.98065	HIV-		S9.4930	1.56687	HIV-		S17.715	2.68207	HIV-
S10.6366	0.245058	HIV-		S10.5175	1.23155	HIV-		S19.805	1.99815	HIV+
S10.6434	0.959218	HIV-		S9.5216	2.53656	HIV-		S18.856	0.731945	HIV-
S9.6474	0.768045	HIV-		S10.5307	1.79286	HIV-		S19.884	2.81278	HIV+
S9.6512	1.85071	HIV-		S10.5353	1.33489	HIV-		S19.1008	0.83174	HIV+
S9.6526	1.06607	HIV-		S10.5577	1.08078	HIV-		S19.1054	2.6173	HIV+
S10.6555	1.41599	HIV-		S10.5629	1.77436	HIV-		S18.1115	3.84146	HIV-
S9.6624	1.93596	HIV-		S9.5699	1.85969	HIV-		S20.1213	2.42566	HIV+
S9.7058	1.81075	HIV-		S10.5919	0.698453	HIV-		S18.1412	1.07676	HIV-
S10.7064	2.88943	HIV-		S10.6014	1.69169	HIV-		S20.1418	5.24029	HIV+
S10.7154	3.1284	HIV-		S10.6084	2.66562	HIV-		S19.1531	5.14742	HIV+
S9.7220	1.72454	HIV-		S10.6209	1.82492	HIV-		S20.1763	3.55159	HIV+
S10.7233	1.9845	HIV-		S10.6243	0.249013	HIV-		S20.1829	3.11991	HIV+
S9.7237	1.41757	HIV-		S10.6389	1.10068	HIV-		S17.1866	3.65888	HIV-
S9.7255	2.1248	HIV-		S10.6434	1.56854	HIV-		S18.2126	1.58049	HIV-
S10.7270	0.863903	HIV-		S12.6496	0.827851	HIV+		S18.2248	3.15045	HIV-
S9.7446	2.33784	HIV-		S10.6533	1.81766	HIV-		S18.2405	0.978864	HIV-
S9.7452	1.49244	HIV-		S10.6555	1.12763	HIV-		S18.2441	4.0413	HIV-
S9.7486	2.28288	HIV-		S10.6569	1.92669	HIV-		S19.2515	1.88833	HIV+
S9.7577	2.40643	HIV-		S10.6622	1.67889	HIV-		S17.2600	3.14083	HIV-
S9.7664	2.07531	HIV-		S10.6632	1.43964	HIV-		S18.2644	2.88169	HIV-
S9.7696	1.64156	HIV-		S12.6680	-0.0879247	HIV+		S20.2807	3.29083	HIV+
S10.7761	2.43587	HIV-		S9.6784	2.03045	HIV-		S19.2812	2.10756	HIV+
S10.7813	1.67203	HIV-		S9.6912	1.94777	HIV-		S19.2873	1.70173	HIV+
S10.7875	2.52026	HIV-		S10.7043	1.91776	HIV-		S18.2948	3.15978	HIV-
S10.7917	2.32023	HIV-		S9.7220	0.604927	HIV-		S20.2968	4.96872	HIV+
S12.7955	1.83874	HIV+		S10.7233	1.63461	HIV-		S19.3063	2.45613	HIV+
S9.7968	0.910644	HIV-		S9.7237	1.12904	HIV-		S20.3157	2.55798	HIV+
S9.7980	1.7059	HIV-		S9.7255	1.75973	HIV-		S19.3273	3.67975	HIV+
S9.8018	1.92818	HIV-		S12.7295	0.771164	HIV+		S19.3426	2.81934	HIV+
S9.8026	2.21467	HIV-		S9.7399	1.93936	HIV-		S18.3469	2.70936	HIV-
S9.8062	2.83852	HIV-		S10.7419	0.783969	HIV-		S18.3632	2.5753	HIV-
S9.8105	2.24769	HIV-		S9.7446	1.94972	HIV-		S20.3724	3.07818	HIV+
S12.8119	1.57475	HIV+		S10.7626	1.48114	HIV-		S20.3731	2.31332	HIV+
S9.8163	2.27364	HIV-		S10.7656	1.88462	HIV-		S19.3821	2.19946	HIV+
S9.8309	2.16727	HIV-		S12.7672	1.81575	HIV+		S18.3885	2.53883	HIV-
S9.8319	2.87707	HIV-		S9.7752	1.15025	HIV-		S19.3914	1.37588	HIV+
S10.8323	2.21846	HIV-		S10.7761	2.03714	HIV-		S20.3927	3.86089	HIV+
S9.8332	2.01819	HIV-		S9.7778	1.59174	HIV-		S19.4066	3.58395	HIV+
S10.8354	1.8666	HIV-		S10.7813	1.35596	HIV-		S19.4067	2.56931	HIV+
S9.8396	2.03634	HIV-		S10.7853	2.08795	HIV-		S17.4209	3.89584	HIV-
S10.8403	3.69122	HIV-		S10.7875	1.11463	HIV-		S17.4393	3.05605	HIV-
S9.8477	2.37481	HIV-		S10.7879	2.25413	HIV-		S19.4395	2.52338	HIV+
S10.8526	1.77384	HIV-		S12.7955	1.50463	HIV+		S18.4662	0.143692	HIV-
S9.8558	2.73763	HIV-		S9.7968	0.676965	HIV-		S20.4758	3.20918	HIV+
S10.8569	1.6999	HIV-		S10.7981	2.23425	HIV-		S18.4859	1.96626	HIV-
S9.8583	3.21651	HIV-		S10.7996	1.71857	HIV-		S20.4958	1.9429	HIV+
S9.8765	3.54249	HIV-		S9.8156	1.82654	HIV-		S18.5048	3.62339	HIV-
S9.8776	2.21221	HIV-		S9.8309	1.7976	HIV-		S19.5120	5.25017	HIV+
S9.8820	2.14217	HIV-		S10.8354	1.52947	HIV-		S19.5250	0.732002	HIV+
S11.8857	1.12581	HIV+		S9.8477	1.98269	HIV-		S19.5283	2.6173	HIV+
S9.9021	1.6328	HIV-		S9.8511	1.61253	HIV-		S18.5361	3.28342	HIV-
S10.9051	2.43289	HIV-		S10.8562	1.5318	HIV-		S19.5566	2.96759	HIV+
S10.9060	2.45243	HIV-		S10.8569	0.25832	HIV-		S19.5595	2.37781	HIV+
S12.9112	2.28951	HIV+		S9.8583	2.03324	HIV-		S18.5634	3.52904	HIV-
S10.9290	2.6642	HIV-		S9.8669	2.08966	HIV-		S19.5717	2.79522	HIV+
S10.9292	2.46366	HIV-		S9.8901	1.15214	HIV-		S19.5774	3.30982	HIV+
S9.9305	2.91079	HIV-		S10.8930	2.36797	HIV-		S19.5998	2.94293	HIV+
S9.9383	2.06466	HIV-		S9.8996	2.0572	HIV-		S19.6122	2.85202	HIV+
S10.9459	0.242201	HIV-		S9.9021	1.32097	HIV-		S20.6164	1.91752	HIV+
S9.9461	2.70787	HIV-		S12.9112	0.962646	HIV+		S19.6199	2.50441	HIV+
S9.9508	1.41066	HIV-		S9.9157	1.57008	HIV-		S20.6457	4.87681	HIV+
S9.9570	2.01817	HIV-		S9.9178	1.74402	HIV-		S19.6504	1.44308	HIV+
S9.9611	1.50744	HIV-		S9.9235	1.29484	HIV-		S19.6671	3.42038	HIV+
S9.9621	2.95444	HIV-		S9.9267	1.02908	HIV-		S19.6725	1.09739	HIV+
S9.9632	2.12172	HIV-		S10.9292	2.06192	HIV-		S19.6943	2.55589	HIV+
S9.9681	4.12769	HIV-		S9.9305	0.880912	HIV-		S17.7016	2.07636	HIV-
S10.9748	1.85158	HIV-		S10.9404	1.28577	HIV-		S20.7032	2.74867	HIV+
S9.9803	1.08321	HIV-		S10.9459	2.48259	HIV-		S18.7144	2.93119	HIV-
S9.9828	0.846403	HIV-		S9.9461	2.2797	HIV-		S20.7157	1.61376	HIV+
S10.9862	2.38567	HIV-		S9.9563	1.08498	HIV-		S20.7159	3.89095	HIV+
S10.10054	2.3797	HIV-		S10.9580	1.19477	HIV-		S18.7206	2.51054	HIV-
S9.10097	1.39069	HIV-		S12.9612	0.668851	HIV+		S20.7282	3.43058	HIV+
S10.10136	2.00489	HIV-		S10.9683	3.08403	HIV-		S19.7841	1.53786	HIV+
S9.10149	2.5851	HIV-		S9.9718	1.77632	HIV-		S20.7858	2.9004	HIV+
S9.10267	2.62357	HIV-		S10.9748	1.51607	HIV-		S19.7864	5.86658	HIV+
S10.10315	1.82111	HIV-		S10.9817	0.763727	HIV-		S19.7999	2.05558	HIV+
S9.10364	2.39768	HIV-		S9.9833	3.14602	HIV-		S18.8004	1.67767	HIV-
S9.10392	1.87095	HIV-		S10.9862	1.99237	HIV-		S19.8081	2.54261	HIV+
S9.10494	4.59818	HIV-		S10.10054	1.98705	HIV-		S20.8170	2.37614	HIV+
S10.10549	1.31892	HIV-		S10.10188	1.50348	HIV-		S20.8222	5.14553	HIV+
S10.10704	1.18147	HIV-		S10.10310	1.75785	HIV-		S20.8230	1.45155	HIV+
S9.10762	1.84914	HIV-		S10.10343	3.65165	HIV-		S18.8233	4.12172	HIV-
S10.10801	3.08747	HIV-		S9.10392	0.695597	HIV-		S20.8291	3.07705	HIV+
S10.10872	2.58966	HIV-		S10.10471	3.66824	HIV-		S18.8307	1.74006	HIV-
S9.10896	1.8232	HIV-		S12.10515	1.18834	HIV+		S18.8369	3.21272	HIV-
S9.11038	0.338483	HIV-		S9.10516	2.61486	HIV-		S18.8389	1.28227	HIV-
S9.11141	2.28713	HIV-		S10.10604	2.16953	HIV-		S20.8395	2.68942	HIV+
S10.11172	3.73765	HIV-		S9.10657	1.95951	HIV-		S20.8425	3.02243	HIV+
S9.11273	1.63575	HIV-		S12.10742	1.60179	HIV+		S19.8436	0.124694	HIV+
S10.11305	1.76195	HIV-		S12.10751	2.99534	HIV+		S19.8507	2.64344	HIV+
S9.11393	1.63876	HIV-		S10.10872	2.17429	HIV-		S20.8517	3.53368	HIV+
S9.11414	2.23935	HIV-		S11.10888	1.0388	HIV+		S20.8574	1.91953	HIV+
S11.11479	2.05606	HIV+		S10.11044	0.894026	HIV-		S19.8643	5.25314	HIV+
S9.11549	1.43552	HIV-		S12.11109	0.261695	HIV+		S18.8754	1.93722	HIV-
S10.11559	1.8627	HIV-		S9.11141	1.90449	HIV-		S18.8768	3.20854	HIV-
S10.11569	1.98017	HIV-		S10.11187	1.76462	HIV-		S20.8771	2.54961	HIV+
S9.11624	2.57061	HIV-		S9.11216	1.8239	HIV-		S20.8929	1.50565	HIV+
S9.11718	2.61461	HIV-		S9.11282	1.39111	HIV-		S19.8959	1.14815	HIV+
S10.11758	3.1269	HIV-		S10.11298	1.72035	HIV-		S18.9103	1.7796	HIV-
S9.11800	3.65504	HIV-		S10.11305	1.43614	HIV-		S19.9169	4.23013	HIV+
S9.11810	1.59266	HIV-		S9.11414	1.86189	HIV-		S20.9317	1.76615	HIV+
S9.11889	2.824	HIV-		S10.11517	1.63977	HIV-		S19.9502	2.04821	HIV+
S9.11902	1.78038	HIV-		S11.11538	1.02514	HIV+		S19.9509	3.74678	HIV+
S9.12036	2.63079	HIV-		S10.11562	1.69968	HIV-		S19.9585	0.847333	HIV+
S9.12043	2.1956	HIV-		S10.11586	1.39603	HIV-		S18.9702	1.16945	HIV-
S9.12200	2.44234	HIV-		S9.11667	1.78192	HIV-		S19.9839	0.377856	HIV+
S10.12251	1.93273	HIV-		S9.11718	2.19653	HIV-		S18.10069	2.80134	HIV-
S10.12299	1.68359	HIV-		S10.11758	1.52919	HIV-		S19.10074	1.89883	HIV+
S10.12313	1.83536	HIV-		S9.11772	1.64769	HIV-		S19.10082	2.04757	HIV+
S10.12401	2.9486	HIV-		S10.11842	1.74541	HIV-		S19.10311	4.37435	HIV+
S10.12466	1.99204	HIV-		S9.11880	2.69606	HIV-		S19.10397	4.20879	HIV+
S10.12479	0.962475	HIV-		S9.11889	1.31956	HIV-		S18.10506	0.934671	HIV-
S9.12521	3.39857	HIV-		S10.12072	1.57008	HIV-		S20.10607	2.68723	HIV+
S9.12584	3.32764	HIV-		S10.12075	1.85059	HIV-		S17.10649	3.50681	HIV-
S10.12588	1.98691	HIV-		S9.12127	0.781206	HIV-		S18.10653	3.57204	HIV-
S10.12607	1.03789	HIV-		S10.12141	1.71255	HIV-		S19.10657	2.46749	HIV+
S10.12623	2.49069	HIV-		S9.12284	0.956286	HIV-		S18.10671	1.50531	HIV-
S10.12767	0.957906	HIV-		S9.12289	1.6247	HIV-		S20.10768	3.12338	HIV+
S10.12776	2.25128	HIV-		S10.12299	1.36627	HIV-		S19.10850	3.19287	HIV+
S10.12822	1.70463	HIV-		S9.12468	3.03412	HIV-		S19.10872	2.87796	HIV+
S9.12827	3.71131	HIV-		S10.12472	1.68442	HIV-		S18.10963	3.54144	HIV-
S9.12864	0.970277	HIV-		S10.12479	4.07714	HIV-		S19.10986	3.70087	HIV+
S9.12873	1.90291	HIV-		S9.12584	1.67086	HIV-		S18.11010	4.74326	HIV-
S10.12972	1.27894	HIV-		S10.12607	3.61707	HIV-		S20.11105	2.94915	HIV+
S10.13021	1.97489	HIV-		S10.12679	2.70134	HIV-		S18.11137	1.45463	HIV-
S9.13033	2.47362	HIV-		S10.12767	0.719112	HIV-		S19.11169	1.38293	HIV+
S9.13171	2.73848	HIV-		S10.12781	1.99468	HIV-		S18.11189	3.15128	HIV-
S9.13276	1.63518	HIV-		S9.12873	1.56186	HIV-		S18.11335	1.14083	HIV-
S9.13300	1.64999	HIV-		S9.12881	2.82649	HIV-		S20.11584	2.81431	HIV+
S10.13304	1.42264	HIV-		S10.12948	0.918879	HIV-		S19.11660	2.30496	HIV+
S9.13389	0.613751	HIV-		S10.12950	0.988688	HIV-		S19.11707	3.23096	HIV+
S9.13446	1.239	HIV-		S9.12960	2.01317	HIV-		S20.11832	2.51641	HIV+
S9.13593	2.66186	HIV-		S10.13021	1.62604	HIV-		S18.11919	2.4249	HIV-
S9.13661	2.45279	HIV-		S9.13111	1.94532	HIV-		S19.12047	1.9051	HIV+
S10.13778	1.92768	HIV-		S9.13276	1.3231	HIV-		S19.12146	2.58188	HIV+
S9.13805	2.13035	HIV-		S10.13304	1.13355	HIV-		S18.12198	2.5146	HIV-
S10.13820	2.97444	HIV-		S9.13356	1.29828	HIV-		S19.12222	2.56115	HIV+
S9.13929	2.26209	HIV-		S10.13399	1.50801	HIV-		S19.12249	2.05977	HIV+
S10.13972	0.201718	HIV-		S10.13444	2.18888	HIV-		S19.12332	1.83077	HIV+
S10.13987	1.40047	HIV-		S10.13516	2.16023	HIV-		S18.12550	2.6807	HIV-
S10.14021	2.51314	HIV-		S9.13520	1.81666	HIV-		S19.12604	1.50602	HIV+
S10.14175	1.59904	HIV-		S9.13661	2.05223	HIV-		S20.12656	4.01346	HIV+
S10.14198	2.26211	HIV-		S12.13750	1.14545	HIV+		S19.12752	2.58237	HIV+
S10.14288	2.72129	HIV-		S9.13791	1.84656	HIV-		S19.12790	4.33355	HIV+
S11.14318	2.60898	HIV+		S9.13805	1.76468	HIV-		S18.12908	3.35754	HIV-
S10.14351	3.20071	HIV-		S10.13927	1.81472	HIV-		S18.13061	1.92707	HIV-
S9.14445	2.19675	HIV-		S10.13987	1.11379	HIV-		S20.13084	2.35873	HIV+
S10.14584	2.51973	HIV-		S9.13995	1.33902	HIV-		S20.13203	3.36582	HIV+
S9.14946	1.4151	HIV-		S10.14060	1.4618	HIV-		S20.13276	2.97592	HIV+
S10.14947	3.92519	HIV-		S10.14083	1.14286	HIV-		S19.13314	2.42647	HIV+
S9.14955	1.01156	HIV-		S9.14145	2.36	HIV-		S20.13424	1.79953	HIV+
S9.15003	2.56715	HIV-		S10.14171	1.73732	HIV-		S18.13534	2.71356	HIV-
S12.15131	0.990335	HIV+		S10.14198	1.88218	HIV-		S19.13805	3.85589	HIV+
S15.149	0.580548	HIV+		S12.14270	0.872561	HIV+		S17.13909	2.78208	HIV-
S15.256	1.49158	HIV+		S10.14351	1.58103	HIV-		S18.13933	2.30566	HIV-
S14.283	1.49855	HIV-		S9.14561	1.25064	HIV-		S20.14096	4.00126	HIV+
S16.493	0.788037	HIV+		S10.14584	2.11193	HIV-		S20.14132	3.16291	HIV+
S14.930	2.15773	HIV-		S9.14655	2.12152	HIV-		S19.14401	3.68796	HIV+
S14.940	1.00339	HIV-		S9.14946	2.12873	HIV-		S20.14478	3.55159	HIV+
S16.961	1.489	HIV+		S9.14980	1.82134	HIV-		S19.14597	3.97211	HIV+
S13.1047	1.71113	HIV-		S9.15003	3.42506	HIV-		S19.14599	2.68666	HIV+
S14.1062	1.66087	HIV-		S9.15021	2.267	HIV-		S19.14644	0.877516	HIV+
S16.1225	1.72057	HIV+		S10.15209	1.58905	HIV-		S19.14783	1.67147	HIV+
S15.1237	1.08152	HIV+		S10.15226	1.51069	HIV-		S20.14812	0.479995	HIV+
S16.1312	1.57114	HIV+		S15.149	0.382589	HIV+		S20.14891	2.86611	HIV+
S16.1334	1.41441	HIV+		S14.283	1.20125	HIV-		S20.15202	2.77287	HIV+
S16.1572	0.951332	HIV+		S16.316	0.201234	HIV+		S18.15368	2.89405	HIV-
S14.1749	1.95504	HIV-		S14.373	0.91956	HIV-		S19.15405	2.84793	HIV+
S15.1756	2.57452	HIV+		S13.454	1.26394	HIV-		S19.15535	1.49404	HIV+
S14.1856	1.79559	HIV-		S16.493	0.567625	HIV+		S19.15540	2.41425	HIV+
S14.1910	2.30294	HIV-		S14.496	2.5006	HIV-		S20.15543	4.15823	HIV+
S16.1918	1.15158	HIV+		S14.836	1.67264	HIV-		S19.15589	2.29566	HIV+
S16.1953	-0.15275	HIV+		S14.929	0.860359	HIV-
S15.1956	1.72551	HIV+		S14.930	0.480266	HIV-
S14.2093	1.2152	HIV-		S16.937	0.508533	HIV+
S16.2094	0.573239	HIV+		S16.961	0.161688	HIV+
S14.2163	2.42409	HIV-		S14.1062	0.565946	HIV-
S14.2281	2.60171	HIV-		S16.1064	1.41253	HIV+
S14.2320	1.57245	HIV-		S15.1133	1.44852	HIV+
S16.2381	3.04861	HIV+		S13.1329	0.617326	HIV-
S14.2672	1.67094	HIV-		S16.1362	1.13843	HIV+
S16.2786	1.32448	HIV+		S15.1464	1.0657	HIV+
S15.2946	0.330739	HIV+		S16.1572	0.713249	HIV+
S14.2955	0.910363	HIV-		S16.1702	0.74937	HIV+
S16.3016	2.7749	HIV+		S16.1708	1.05236	HIV+
S15.3037	1.64959	HIV+		S16.1732	3.01786	HIV+
S15.3235	0.878328	HIV+		S13.1858	1.44996	HIV-
S16.3264	1.86227	HIV+		S15.1901	0.678507	HIV+
S16.3289	3.80373	HIV+		S15.1907	1.41631	HIV+
S15.3449	1.03577	HIV+		S16.1953	-0.271355	HIV+
S16.3571	2.05975	HIV+		S15.1956	1.40365	HIV+
S16.3603	0.698101	HIV+		S15.2068	1.4738	HIV+
S16.3626	1.3423	HIV+		S14.2187	1.47416	HIV-
S14.3668	1.53448	HIV-		S14.2292	1.89233	HIV-
S16.3690	1.31502	HIV+		S13.2313	0.439497	HIV-
S16.3694	1.77384	HIV+		S16.2379	1.1798	HIV+
S15.3716	1.39221	HIV+		S16.2684	0.998993	HIV+
S16.3741	1.68317	HIV+		S16.2719	0.639334	HIV+
S14.4305	1.31085	HIV-		S16.2786	2.02005	HIV+
S14.4358	0.089257	HIV-		S13.2797	0.502373	HIV-
S13.4419	0.733691	HIV-		S14.2833	1.04393	HIV-
S14.4546	1.14424	HIV-		S13.2923	1.09354	HIV-
S16.4548	1.64488	HIV+		S15.2946	0.159813	HIV+
S16.4574	1.65565	HIV+		S16.3016	1.28607	HIV+
S14.4658	0.627571	HIV-		S16.3094	1.03282	HIV+
S14.4706	3.21765	HIV-		S14.3097	2.49714	HIV-
S15.4715	1.89561	HIV+		S14.3138	1.44143	HIV-
S16.4737	2.18703	HIV+		S15.3203	1.36293	HIV+
S15.4763	1.51279	HIV+		S14.3298	0.993014	HIV-
S15.4782	1.59065	HIV+		S16.3357	0.589107	HIV+
S16.4928	1.15213	HIV+		S15.3449	0.788549	HIV+
S14.4929	1.65444	HIV-		S15.3551	1.30373	HIV+
S16.4949	0.853234	HIV+		S16.3571	2.35441	HIV+
S16.5019	1.49916	HIV+		S16.3626	0.375184	HIV+
S14.5057	1.35386	HIV-		S16.3690	0.359179	HIV+
S15.5077	0.518958	HIV+		S15.3708	1.64226	HIV+
S14.5232	1.7164	HIV-		S16.3944	0.901378	HIV+
S14.5263	1.68882	HIV-		S15.4057	1.57987	HIV+
S15.5398	1.26935	HIV+		S16.4140	0.687491	HIV+
S15.5425	1.56884	HIV+		S16.4210	2.92202	HIV+
S14.5498	1.42883	HIV-		S16.4214	2.06192	HIV+
S16.5640	0.783832	HIV+		S15.4249	1.37652	HIV+
S16.5644	1.69176	HIV+		S13.4292	0.895667	HIV-
S13.5910	3.01835	HIV-		S14.4305	1.03387	HIV-
S16.6067	1.2405	HIV+		S13.4419	0.51916	HIV-
S15.6111	1.21601	HIV+		S14.4467	0.73444	HIV-
S16.6302	1.24883	HIV+		S14.4546	0.885286	HIV-
S15.6733	0.441796	HIV+		S16.4574	0.562764	HIV+
S14.6805	1.93319	HIV-		S14.4658	1.68937	HIV-
S14.6809	2.4752	HIV-		S16.4669	0.449884	HIV+
S15.6816	1.79722	HIV+		S16.4701	1.3706	HIV+
S16.6857	1.33527	HIV+		S16.4737	1.81523	HIV+
S14.6884	1.68514	HIV-		S15.4763	1.21395	HIV+
S15.6967	0.528962	HIV+		S15.4782	2.33596	HIV+
S16.7018	0.0266239	HIV+		S16.4806	1.0657	HIV+
S15.7045	3.17212	HIV+		S16.4928	0.892319	HIV+
S14.7067	0.539687	HIV-		S15.5001	2.41521	HIV+
S16.7070	0.0611781	HIV+		S14.5057	1.07222	HIV-
S16.7213	1.13157	HIV+		S15.5077	0.989421	HIV+
S14.7233	2.89176	HIV-		S14.5263	1.37093	HIV-
S16.7266	1.02893	HIV+		S16.5371	1.19101	HIV+
S16.7271	1.9181	HIV+		S16.5395	0.957421	HIV+
S16.7303	1.84139	HIV+		S15.5398	0.99685	HIV+
S15.7305	2.15306	HIV+		S13.5521	1.97123	HIV-
S16.7414	1.38151	HIV+		S15.5542	2.33323	HIV+
S16.7472	3.92199	HIV+		S14.5543	2.31332	HIV-
S16.7501	1.79185	HIV+		S15.5688	1.14768	HIV+
S16.7746	2.84061	HIV+		S15.5740	1.42183	HIV+
S14.7782	1.16663	HIV-		S15.5753	1.44782	HIV+
S15.7949	1.36847	HIV+		S13.5910	3.90081	HIV-
S16.7950	0.392186	HIV+		S16.6128	1.33112	HIV+
S15.8032	0.971358	HIV+		S15.6201	1.23414	HIV+
S14.8135	3.58747	HIV-		S14.6536	1.84351	HIV-
S16.8359	1.72856	HIV+		S15.6587	0.446454	HIV+
S15.8477	1.57442	HIV+		S16.6662	0.294001	HIV+
S15.8585	1.78345	HIV+		S15.6699	1.00236	HIV+
S16.8802	1.91086	HIV+		S16.6781	0.74582	HIV+
S15.8821	1.30107	HIV+		S14.6805	2.72912	HIV-
S14.9443	1.73963	HIV-		S14.6809	1.45909	HIV-
S14.9475	1.06945	HIV-		S15.6816	1.4676	HIV+
S15.9750	1.36979	HIV+		S16.6857	0.371056	HIV+
S14.9769	2.25008	HIV-		S14.6884	3.19569	HIV-
S16.9838	-0.237913	HIV+		S13.6933	1.29828	HIV-
S16.9878	0.362162	HIV+		S15.6967	0.336585	HIV+
S16.9921	2.10872	HIV+		S15.6994	1.01044	HIV+
S16.10073	1.88321	HIV+		S16.7018	0.280218	HIV+
S16.10133	1.90097	HIV+		S14.7031	0.743762	HIV-
S15.10218	1.92906	HIV+		S16.7213	0.873985	HIV+
S16.10280	3.50895	HIV+		S14.7233	1.36602	HIV-
S15.10281	2.03565	HIV+		S16.7309	1.37126	HIV+
S15.10314	1.0617	HIV+		S15.7324	1.5498	HIV+
S16.10418	1.07426	HIV+		S16.7414	1.09688	HIV+
S13.10481	1.43168	HIV-		S16.7489	1.316	HIV+
S16.10557	1.67131	HIV+		S14.7526	1.09712	HIV-
S15.10587	1.8232	HIV+		S14.7661	1.29587	HIV-
S16.10635	1.6389	HIV+		S15.7684	1.3174	HIV+
S16.10682	1.63505	HIV+		S13.7828	0.732707	HIV-
S15.10898	1.25311	HIV+		S16.7950	0.214611	HIV+
S16.10932	1.24682	HIV+		S16.8076	0.983088	HIV+
S16.10958	0.505249	HIV+		S14.8099	1.30625	HIV-
S15.11020	3.55074	HIV+		S15.8157	0.955498	HIV+
S13.11054	1.20421	HIV-		S16.8171	0.446008	HIV+
S15.11153	0.220393	HIV+		S14.8347	0.997693	HIV-
S16.11196	0.305245	HIV+		S15.8508	2.57915	HIV+
S15.11492	0.49851	HIV+		S14.8658	1.8132	HIV-
S16.11522	1.53165	HIV+		S13.8728	2.02786	HIV-
S15.11559	2.19446	HIV+		S15.8821	1.99178	HIV+
S16.11577	2.92987	HIV+		S14.8911	1.31987	HIV-
S15.11632	2.62252	HIV+		S15.8954	1.21543	HIV+
S16.11780	0.585848	HIV+		S14.9175	1.17562	HIV-
S15.11891	1.71565	HIV+		S15.9214	1.74717	HIV+
S14.12140	2.56334	HIV-		S14.9443	2.50866	HIV-
S14.12154	1.35268	HIV-		S16.9520	0.450489	HIV+
S14.12178	0.988633	HIV-		S14.9631	1.20642	HIV-
S16.12309	2.41246	HIV+		S14.9824	1.4973	HIV-
S15.12404	1.36346	HIV+		S16.9838	-0.137595	HIV+
S16.12552	0.0536225	HIV+		S15.9843	1.41453	HIV+
S16.12599	1.80531	HIV+		S15.10018	0.900686	HIV+
S15.12640	1.305	HIV+		S15.10246	0.8003	HIV+
S16.12650	2.60135	HIV+		S15.10314	0.811674	HIV+
S16.12673	0.561121	HIV+		S14.10344	1.30145	HIV-
S15.12845	0.823726	HIV+		S14.10370	1.32665	HIV-
S15.12863	2.14841	HIV+		S15.10427	0.126838	HIV+
S14.13024	2.21439	HIV-		S14.10479	1.33128	HIV-
S14.13041	0.870022	HIV-		S15.10606	1.08737	HIV+
S14.13189	1.78225	HIV-		S15.10674	1.37332	HIV+
S16.13199	1.17	HIV+		S16.10958	0.0521555	HIV+
S15.13211	1.46392	HIV+		S15.11020	1.25466	HIV+
S14.13280	3.27865	HIV-		S13.11141	1.31107	HIV-
S15.13388	1.41482	HIV+		S15.11153	0.0614087	HIV+
S15.13478	2.05542	HIV+		S14.11217	0.605594	HIV-
S16.13525	0.812778	HIV+		S15.11307	0.965875	HIV+
S16.13571	0.616398	HIV+		S16.11313	0.391206	HIV+
S15.13814	1.28458	HIV+		S16.11522	1.23076	HIV+
S14.13836	1.60427	HIV-		S14.11535	1.3685	HIV-
S15.13926	1.62963	HIV+		S16.11577	1.39226	HIV+
S15.13954	0.733888	HIV+		S14.11706	1.21012	HIV-
S14.14132	1.60512	HIV-		S13.11837	0.817004	HIV-
S16.14212	1.28747	HIV+		S15.11953	0.463529	HIV+
S14.14215	1.95786	HIV-		S13.12010	0.966072	HIV-
S14.14262	1.05685	HIV-		S16.12035	1.77779	HIV+
S15.14266	1.10915	HIV+		S15.12051	1.03336	HIV+
S14.14329	1.77584	HIV-		S14.12154	1.07116	HIV-
S15.14359	1.31002	HIV+		S16.12158	1.13857	HIV+
S19.13	1.63122	HIV+		S14.12178	1.60577	HIV-
S20.66	2.21525	HIV+		S13.12258	1.07204	HIV-
S19.85	3.18254	HIV+		S15.12845	0.0803435	HIV+
S19.129	1.78312	HIV+		S16.13102	1.34154	HIV+
S19.150	3.34168	HIV+		S16.13109	1.28817	HIV+
S20.170	2.12107	HIV+		S14.13280	1.63609	HIV-
S19.221	3.68018	HIV+		S13.13291	0.827996	HIV-
S19.261	0.712467	HIV+		S15.13334	0.358229	HIV+
S17.306	3.2476	HIV-		S16.13401	1.46325	HIV+
S19.308	0.407524	HIV+		S15.13535	0.213154	HIV+
S18.378	0.3824	HIV-		S15.13555	0.35707	HIV+
S19.381	2.45891	HIV+		S16.13758	2.50401	HIV+
S19.393	1.07151	HIV+		S15.13795	1.50086	HIV+
S19.394	0.901184	HIV+		S14.13901	1.76559	HIV-
S19.409	2.5221	HIV+		S14.13937	0.876224	HIV-
S19.468	1.89986	HIV+		S15.13954	0.519336	HIV+
S17.474	1.31001	HIV-		S14.14078	0.678299	HIV-
S19.484	2.08124	HIV+		S15.14125	0.569782	HIV+
S19.503	1.92402	HIV+		S16.14212	1.97531	HIV+
S18.545	0.71062	HIV-		S13.14233	0.694459	HIV-
S19.554	3.45899	HIV+		S15.14359	0.356254	HIV+
S19.562	1.90524	HIV+		S17.12	0.985364	HIV-
S19.664	1.96501	HIV+		S19.36	1.09577	HIV+
S18.693	0.600315	HIV-		S18.48	0.0987357	HIV-
S20.707	1.78358	HIV+		S19.85	1.56824	HIV+
S17.715	1.49431	HIV-		S18.95	1.56975	HIV-
S20.770	0.592162	HIV+		S19.167	1.41077	HIV+
S19.814	2.06677	HIV+		S20.182	0.716756	HIV+
S17.892	2.44684	HIV-		S19.261	1.24933	HIV+
S20.907	2.04829	HIV+		S18.272	2.12149	HIV-
S19.954	1.73481	HIV+		S20.301	1.26224	HIV+
S18.1006	0.187132	HIV-		S18.305	0.0953094	HIV-
S18.1115	2.2603	HIV-		S20.320	0.411618	HIV+
S18.1167	1.95551	HIV-		S19.381	1.0739	HIV+
S18.1205	1.4016	HIV-		S19.394	0.668528	HIV+
S19.1207	3.51526	HIV+		S19.406	1.75534	HIV+
S19.1223	1.5903	HIV+		S19.409	2.8246	HIV+
S19.1226	2.93765	HIV+		S19.437	0.653321	HIV+
S17.1244	1.87664	HIV-		S18.447	0.827518	HIV-
S19.1306	2.30331	HIV+		S19.450	0.993967	HIV+
S17.1311	0.548063	HIV-		S20.476	1.3771	HIV+
S20.1321	2.6237	HIV+		S18.516	0.380642	HIV-
S19.1324	1.63876	HIV+		S18.525	0.597845	HIV-
S18.1334	0.879425	HIV-		S19.651	1.45625	HIV+
S17.1341	1.28422	HIV-		S18.670	0.370383	HIV-
S20.1369	1.91856	HIV+		S20.675	1.45031	HIV+
S19.1394	2.14655	HIV+		S20.679	2.81285	HIV+
S18.1412	0.433693	HIV-		S17.689	1.56392	HIV-
S18.1465	1.3525	HIV-		S18.693	1.64532	HIV-
S18.1509	2.36523	HIV-		S19.723	1.01991	HIV+
S20.1526	1.69007	HIV+		S19.749	1.71532	HIV+
S20.1536	1.35882	HIV+		S19.805	0.794504	HIV+
S19.1555	3.95795	HIV+		S18.807	2.6015	HIV-
S19.1563	2.36138	HIV+		S19.815	0.741143	HIV+
S20.1592	1.51233	HIV+		S19.839	3.78103	HIV+
S19.1608	4.25921	HIV+		S19.870	1.59373	HIV+
S19.1621	2.155	HIV+		S19.884	1.27448	HIV+
S20.1674	1.54591	HIV+		S18.977	1.12757	HIV-
S20.1740	1.9642	HIV+		S19.1008	0.643013	HIV+
S19.1750	2.0995	HIV+		S19.1034	1.55145	HIV+
S19.1775	0.544861	HIV+		S19.1054	1.1593	HIV+
S17.1866	2.13967	HIV-		S18.1115	1.88057	HIV-
S19.1929	3.07314	HIV+		S20.1139	0.589026	HIV+
S20.1949	2.1423	HIV+		S19.1161	1.44609	HIV+
S20.1950	1.74551	HIV+		S19.1197	1.38616	HIV+
S18.1979	1.45111	HIV-		S18.1205	1.11479	HIV-
S19.1984	1.93393	HIV+		S19.1207	1.80515	HIV+
S17.2004	0.46593	HIV-		S18.1212	0.86567	HIV-
S20.2043	0.746691	HIV+		S18.1218	0.371056	HIV-
S18.2051	0.714431	HIV-		S19.1226	2.48462	HIV+
S20.2055	1.42629	HIV+		S18.1266	1.96948	HIV-
S19.2067	2.42447	HIV+		S19.1295	2.31419	HIV+
S18.2073	2.17965	HIV-		S19.1306	1.91892	HIV+
S20.2095	1.49323	HIV+		S17.1311	0.35362	HIV-
S19.2097	0.708282	HIV+		S19.1324	1.32629	HIV+
S19.2099	2.64441	HIV+		S18.1334	0.649123	HIV-
S18.2126	1.63209	HIV-		S18.1412	0.871871	HIV-
S20.2153	0.700756	HIV+		S20.1418	3.48151	HIV+
S20.2157	1.08018	HIV+		S19.1436	1.5336	HIV+
S20.2181	1.58433	HIV+		S19.1438	1.09986	HIV+
S18.2216	2.55843	HIV-		S20.1467	0.979914	HIV+
S19.2304	1.89833	HIV+		S17.1479	1.59286	HIV-
S18.2360	1.59601	HIV-		S20.1481	1.68698	HIV+
S19.2361	0.465225	HIV+		S18.1514	2.96979	HIV-
S18.2405	0.369016	HIV-		S19.1537	1.83591	HIV+
S18.2412	1.23558	HIV-		S20.1543	1.07751	HIV+
S19.2461	3.51473	HIV+		S17.1570	1.21079	HIV-
S19.2505	1.76353	HIV+		S19.1608	3.66317	HIV+
S18.2521	1.79742	HIV-		S20.1641	2.7094	HIV+
S19.2609	0.334167	HIV+		S17.1664	1.54901	HIV-
S19.2612	1.83466	HIV+		S18.1666	1.90133	HIV-
S18.2638	0.405511	HIV-		S19.1673	0.819905	HIV+
S19.2642	1.04063	HIV+		S20.1674	2.28354	HIV+
S18.2679	2.0522	HIV-		S20.1689	3.23522	HIV+
S20.2752	1.50618	HIV+		S19.1701	0.984743	HIV+
S19.2986	0.55327	HIV+		S19.1702	1.70563	HIV+
S20.3001	2.73483	HIV+		S20.1740	1.61651	HIV+
S19.3058	0.364161	HIV+		S20.1777	1.15227	HIV+
S18.3073	1.77129	HIV-		S17.1800	1.10625	HIV-
S20.3087	2.35546	HIV+		S19.1827	1.82188	HIV+
S18.3132	0.73466	HIV-		S20.1829	1.45543	HIV+
S18.3173	2.07085	HIV-		S19.1848	1.19498	HIV+
S18.3174	2.05849	HIV-		S19.1850	1.43924	HIV+
S18.3231	1.69322	HIV-		S19.1857	1.8424	HIV+
S17.3269	3.04008	HIV-		S19.1863	1.59262	HIV+
S20.3286	3.77342	HIV+		S19.1870	1.83591	HIV+
S18.3299	1.68484	HIV-		S19.1929	1.49162	HIV+
S19.3380	1.73568	HIV+		S19.1944	1.04449	HIV+
S20.3389	1.6914	HIV+		S20.1950	2.51542	HIV+
S20.3459	0.446203	HIV+		S18.1979	2.17159	HIV-
S19.3488	1.01667	HIV+		S19.1981	1.95464	HIV+
S19.3498	1.42587	HIV+		S19.1984	1.58952	HIV+
S20.3506	2.30442	HIV+		S19.1985	1.19467	HIV+
S19.3514	1.3129	HIV+		S18.2000	1.16024	HIV-
S19.3528	1.86431	HIV+		S17.2004	0.280375	HIV-
S20.3573	0.348199	HIV+		S20.2041	1.53102	HIV+
S19.3591	2.11193	HIV+		S20.2043	1.29438	HIV+
S19.3608	1.7569	HIV+		S18.2051	0.501984	HIV-
S17.3666	1.06319	HIV-		S20.2077	1.66997	HIV+
S17.3717	1.33961	HIV-		S19.2097	0.496501	HIV+
S20.3724	0.851579	HIV+		S20.2156	1.44569	HIV+
S20.3829	1.93688	HIV+		S20.2157	0.828153	HIV+
S19.3830	1.39347	HIV+		S20.2181	1.27774	HIV+
S20.3848	1.47305	HIV+		S19.2232	0.582164	HIV+
S20.3906	0.388186	HIV+		S18.2250	2.01269	HIV-
S19.3952	2.40745	HIV+		S19.2272	2.26238	HIV+
S20.4023	2.08178	HIV+		S20.2337	1.37553	HIV+
S18.4059	2.25248	HIV-		S20.2343	1.28041	HIV+
S17.4184	0.952745	HIV-		S17.2346	1.19855	HIV-
S19.4198	0.938829	HIV+		S19.2361	0.915572	HIV+
S19.4248	0.438509	HIV+		S20.2404	1.20112	HIV+
S19.4285	1.55944	HIV+		S18.2405	0.193948	HIV-
S19.4314	0.696085	HIV+		S17.2413	0.540214	HIV-
S18.4373	1.60581	HIV-		S17.2415	1.50011	HIV-
S19.4394	2.1101	HIV+		S19.2434	2.02794	HIV+
S20.4398	1.83874	HIV+		S19.2461	1.23286	HIV+
S19.4411	1.73262	HIV+		S19.2499	0.849521	HIV+
S17.4449	1.46946	HIV-		S19.2505	1.43755	HIV+
S19.4474	0.656213	HIV+		S19.2515	0.7298	HIV+
S17.4530	1.64276	HIV-		S18.2521	1.46778	HIV-
S19.4559	1.68068	HIV+		S18.2552	1.14895	HIV-
S19.4560	1.80298	HIV+		S20.2560	1.22894	HIV+
S18.4662	1.00191	HIV-		S19.2642	1.67119	HIV+
S20.4679	0.858244	HIV+		S20.2741	2.44032	HIV+
S19.4778	2.74522	HIV+		S20.2752	1.20806	HIV+
S20.4781	4.48532	HIV+		S20.2807	1.55614	HIV+
S18.4784	0.647599	HIV-		S19.2809	3.71396	HIV+
S19.4858	0.581665	HIV+		S19.2859	1.25293	HIV+
S19.4861	1.45316	HIV+		S19.2865	0.286945	HIV+
S19.4885	1.47923	HIV+		S19.2873	0.619857	HIV+
S19.4886	1.94235	HIV+		S20.2882	0.909276	HIV+
S20.5008	3.13236	HIV+		S17.2919	1.06593	HIV-
S20.5043	2.45757	HIV+		S20.2941	1.87359	HIV+
S19.5061	1.41327	HIV+		S19.2949	1.14678	HIV+
S19.5076	1.79786	HIV+		S18.2973	2.70798	HIV-
S19.5107	1.15238	HIV+		S19.2986	0.358263	HIV+
S19.5250	-0.122475	HIV+		S20.2988	1.26979	HIV+
S18.5276	1.11518	HIV-		S20.3000	1.93005	HIV+
S20.5278	1.75644	HIV+		S20.3001	2.30375	HIV+
S20.5279	1.25996	HIV+		S19.3058	0.774519	HIV+
S20.5317	1.2568	HIV+		S20.3066	2.4503	HIV+
S18.5346	1.65971	HIV-		S18.3073	1.44448	HIV-
S19.5375	3.65958	HIV+		S18.3120	0.663482	HIV-
S18.5386	2.24671	HIV-		S17.3123	1.08684	HIV-
S18.5409	1.73048	HIV-		S20.3125	2.83982	HIV+
S18.5436	0.70621	HIV-		S18.3146	1.40257	HIV-
S18.5445	0.977086	HIV-		S20.3157	1.12435	HIV+
S20.5460	1.07674	HIV+		S18.3174	1.7006	HIV-
S18.5534	1.19379	HIV-		S19.3192	0.940797	HIV+
S18.5577	1.64277	HIV-		S19.3221	1.33666	HIV+
S19.5592	1.6198	HIV+		S18.3231	1.37486	HIV-
S20.5667	0.57154	HIV+		S19.3258	1.70395	HIV+
S20.5713	1.5272	HIV+		S19.3273	1.78529	HIV+
S19.5728	1.01131	HIV+		S20.3305	1.63789	HIV+
S18.5772	1.54272	HIV-		S19.3380	1.41272	HIV+
S20.5831	1.03977	HIV+		S17.3394	1.35336	HIV-
S18.5854	0.578279	HIV-		S19.3405	0.149222	HIV+
S19.5855	0.530907	HIV+		S19.3426	1.8589	HIV+
S19.5914	0.86671	HIV+		S19.3455	1.04058	HIV+
S19.5948	0.784187	HIV+		S20.3459	1.38933	HIV+
S19.5980	2.29579	HIV+		S18.3469	1.21354	HIV-
S19.5998	2.87013	HIV+		S19.3488	1.24409	HIV+
S19.6034	1.25833	HIV+		S20.3506	1.91992	HIV+
S19.6042	2.01142	HIV+		S19.3514	1.03569	HIV+
S19.6073	1.68902	HIV+		S19.3530	0.853443	HIV+
S20.6092	2.3625	HIV+		S18.3543	0.526276	HIV-
S18.6144	1.51326	HIV-		S19.3557	3.2425	HIV+
S18.6145	1.77664	HIV-		S18.3626	1.4139	HIV-
S20.6164	0.989176	HIV+		S18.3632	1.13455	HIV-
S19.6211	3.10505	HIV+		S19.3638	1.40456	HIV+
S19.6252	1.71316	HIV+		S17.3666	1.69942	HIV-
S20.6356	1.32289	HIV+		S20.3675	0.488216	HIV+
S19.6394	1.90187	HIV+		S19.3680	2.66577	HIV+
S19.6399	1.35743	HIV+		S18.3681	1.53841	HIV-
S19.6411	2.12541	HIV+		S20.3731	1.93062	HIV+
S19.6509	1.64468	HIV+		S19.3747	0.211251	HIV+
S18.6529	1.58201	HIV-		S20.3754	1.61758	HIV+
S19.6538	1.66379	HIV+		S19.3821	0.913115	HIV+
S20.6571	0.688027	HIV+		S19.3830	2.81204	HIV+
S19.6639	1.00201	HIV+		S20.3840	1.39452	HIV+
S17.6663	0.572989	HIV-		S20.3855	2.58875	HIV+
S18.6669	2.23343	HIV-		S17.3862	1.14331	HIV-
S19.6684	1.25438	HIV+		S18.3885	1.11307	HIV-
S19.6686	1.91419	HIV+		S19.3892	2.71817	HIV+
S19.6687	0.960575	HIV+		S20.3927	3.10681	HIV+
S18.6704	2.33419	HIV-		S20.3991	1.26365	HIV+
S18.6708	1.23535	HIV-		S19.4005	1.46528	HIV+
S19.6771	1.53975	HIV+		S19.4010	1.12284	HIV+
S18.6819	3.30761	HIV-		S20.4023	1.72136	HIV+
S20.6848	0.856366	HIV+		S19.4055	1.40301	HIV+
S20.6898	1.42152	HIV+		S19.4067	1.13103	HIV+
S17.6900	1.47464	HIV-		S20.4078	2.06286	HIV+
S20.6956	1.60512	HIV+		S19.4080	1.52787	HIV+
S18.7049	1.83887	HIV-		S17.4098	2.2486	HIV-
S20.7120	1.39007	HIV+		S17.4110	1.88003	HIV-
S18.7141	1.16032	HIV-		S20.4117	0.615826	HIV+
S19.7183	1.30189	HIV+		S20.4133	1.745	HIV+
S18.7206	1.38098	HIV-		S18.4137	1.15023	HIV-
S19.7218	0.635627	HIV+		S20.4155	0.898297	HIV+
S17.7270	1.46345	HIV-		S17.4184	0.714509	HIV-
S17.7308	1.8762	HIV-		S19.4198	1.54263	HIV+
S20.7342	2.02091	HIV+		S18.4241	0.545151	HIV-
S18.7344	1.28362	HIV-		S19.4255	1.7278	HIV+
S19.7396	1.6516	HIV+		S20.4281	1.10408	HIV+
S19.7401	1.19782	HIV+		S19.4285	1.25555	HIV+
S17.7409	1.73788	HIV-		S19.4323	0.377137	HIV+
S17.7453	1.19057	HIV-		S18.4360	1.70784	HIV-
S19.7486	2.35435	HIV+		S20.4386	2.08	HIV+
S19.7489	1.61941	HIV+		S17.4393	1.41781	HIV-
S19.7491	1.0482	HIV+		S19.4395	1.10396	HIV+
S18.7525	0.523779	HIV-		S18.4405	2.37271	HIV-
S20.7592	0.711233	HIV+		S20.4423	1.1593	HIV+
S19.7661	0.80862	HIV+		S19.4493	0.612042	HIV+
S20.7716	2.20135	HIV+		S17.4547	1.74013	HIV-
S20.7852	2.00293	HIV+		S18.4572	2.54885	HIV-
S19.7861	2.77516	HIV+		S18.4602	0.566602	HIV-
S20.7896	1.70123	HIV+		S19.4660	1.19223	HIV+
S17.7952	1.59032	HIV-		S18.4662	0.924846	HIV-
S19.7970	0.845622	HIV+		S18.4665	1.68158	HIV-
S18.8020	0.893852	HIV-		S18.4718	2.17503	HIV-
S18.8060	1.53448	HIV-		S20.4796	1.44853	HIV+
S20.8108	3.11625	HIV+		S19.4807	3.05015	HIV+
S20.8196	1.79967	HIV+		S19.4840	2.15344	HIV+
S18.8307	0.87193	HIV-		S20.4851	1.66917	HIV+
S20.8337	1.66661	HIV+		S19.4861	1.16077	HIV+
S20.8395	1.49916	HIV+		S19.4950	1.18675	HIV+
S19.8436	0.321523	HIV+		S20.4958	0.761952	HIV+
S19.8504	2.14353	HIV+		S20.5008	1.96708	HIV+
S20.8555	2.15306	HIV+		S18.5041	2.84079	HIV-
S18.8606	1.93181	HIV-		S19.5052	0.447975	HIV+
S18.8629	0.920044	HIV-		S19.5107	0.66011	HIV+
S18.8639	0.638757	HIV-		S19.5204	1.38124	HIV+
S18.8684	0.804923	HIV-		S18.5207	1.50576	HIV-
S19.8696	0.369705	HIV+		S20.5209	3.79821	HIV+
S19.8721	1.29716	HIV+		S19.5221	1.33702	HIV+
S20.8747	1.63518	HIV+		S20.5248	0.545964	HIV+
S18.8768	1.84213	HIV-		S19.5250	0.310504	HIV+
S17.8789	1.78955	HIV-		S19.5263	3.46626	HIV+
S19.8801	3.01178	HIV+		S18.5276	0.859368	HIV-
S17.8849	1.89225	HIV-		S20.5278	1.43123	HIV+
S18.8886	1.13899	HIV-		S20.5279	0.98848	HIV+
S20.8944	1.77901	HIV+		S20.5316	1.94842	HIV+
S19.9067	1.67447	HIV+		S20.5317	0.985665	HIV+
S17.9077	0.464136	HIV-		S19.5318	1.11864	HIV+
S18.9103	1.82299	HIV-		S19.5330	2.6951	HIV+
S19.9169	1.39905	HIV+		S18.5346	1.34497	HIV-
S19.9181	0.535138	HIV+		S19.5352	2.93114	HIV+
S19.9210	2.02665	HIV+		S17.5358	3.87265	HIV-
S17.9244	1.05222	HIV-		S19.5375	1.32112	HIV+
S18.9313	1.82111	HIV-		S18.5445	0.736216	HIV-
S18.9369	1.70963	HIV-		S20.5514	1.83573	HIV+
S19.9387	1.68818	HIV+		S20.5589	2.61274	HIV+
S18.9404	1.62049	HIV-		S19.5592	1.30938	HIV+
S19.9502	1.07552	HIV+		S20.5667	1.06096	HIV+
S19.9562	2.76429	HIV+		S19.5728	0.184702	HIV+
S19.9577	1.24653	HIV+		S20.5782	1.43844	HIV+
S18.9623	1.41593	HIV-		S20.5823	2.60653	HIV+
S20.9659	1.8361	HIV+		S18.5833	1.98175	HIV-
S18.9702	1.22409	HIV-		S19.5860	0.875053	HIV+
S19.9708	1.71017	HIV+		S18.5876	1.7144	HIV-
S18.9719	0.687696	HIV-		S19.5914	0.637785	HIV+
S19.9759	2.37481	HIV+		S19.5957	1.2303	HIV+
S18.9770	0.808465	HIV-		S19.5980	1.91221	HIV+
S19.9839	0.371641	HIV+		S19.5998	1.35116	HIV+
S19.9856	1.75914	HIV+		S18.6016	1.42609	HIV-
S20.9910	1.94658	HIV+		S19.6042	1.65862	HIV+
S17.9925	1.79032	HIV-		S20.6100	1.68592	HIV+
S20.9970	1.74396	HIV+		S18.6110	1.17825	HIV-
S19.10074	0.566902	HIV+		S19.6120	1.67499	HIV+
S19.10082	1.0751	HIV+		S18.6144	1.21437	HIV-
S20.10097	1.12683	HIV+		S20.6159	0.591207	HIV+
S17.10238	1.31339	HIV-		S20.6164	0.746998	HIV+
S18.10240	0.18379	HIV-		S19.6177	0.859962	HIV+
S20.10244	2.15048	HIV+		S18.6182	0.599233	HIV-
S19.10311	1.47046	HIV+		S17.6242	1.58394	HIV-
S19.10320	2.15252	HIV+		S20.6264	1.90873	HIV+
S19.10427	1.61123	HIV+		S17.6284	1.23831	HIV-
S20.10429	0.791443	HIV+		S20.6297	1.88578	HIV+
S19.10469	0.451042	HIV+		S20.6340	2.12873	HIV+
S18.10479	1.35991	HIV-		S18.6341	0.797564	HIV-
S18.10491	1.97635	HIV-		S20.6395	2.32296	HIV+
S18.10506	1.50282	HIV-		S19.6399	1.0754	HIV+
S17.10561	2.54614	HIV-		S18.6436	1.35113	HIV-
S19.10584	1.07597	HIV+		S18.6438	1.53568	HIV-
S20.10607	1.49772	HIV+		S18.6454	1.84039	HIV-
S19.10642	2.18562	HIV+		S20.6457	1.40224	HIV+
S17.10649	2.0392	HIV-		S19.6500	0.764705	HIV+
S19.10657	0.578987	HIV+		S19.6504	1.20066	HIV+
S19.10687	1.86372	HIV+		S20.6528	2.25568	HIV+
S19.10702	1.83031	HIV+		S19.6531	2.53519	HIV+
S19.10727	1.43425	HIV+		S19.6538	1.34861	HIV+
S20.10870	2.81986	HIV+		S18.6556	2.79768	HIV-
S20.10874	1.92631	HIV+		S20.6571	1.217	HIV+
S19.11016	1.17019	HIV+		S20.6580	1.89192	HIV+
S20.11036	1.53112	HIV+		S19.6615	1.41272	HIV+
S19.11089	2.34962	HIV+		S18.6634	1.4793	HIV-
S19.11099	1.71316	HIV+		S19.6639	0.758442	HIV+
S20.11105	1.67076	HIV+		S19.6687	2.20207	HIV+
S18.11107	2.2603	HIV-		S19.6711	1.38313	HIV+
S19.11169	0.635976	HIV+		S19.6753	1.76462	HIV+
S18.11198	1.55797	HIV-		S18.6819	1.65663	HIV-
S20.11288	1.4246	HIV+		S19.6836	1.65411	HIV+
S20.11303	2.37179	HIV+		S19.6843	2.17986	HIV+
S20.11396	0.266515	HIV+		S17.6844	1.1338	HIV-
S18.11408	2.13409	HIV-		S20.6848	0.62856	HIV+
S19.11411	1.63944	HIV+		S19.6865	1.29142	HIV+
S17.11441	2.57365	HIV-		S19.6872	0.840586	HIV+
S20.11464	1.9621	HIV+		S18.6877	1.11836	HIV-
S19.11475	2.20886	HIV+		S17.6900	0.71993	HIV-
S20.11486	2.28037	HIV+		S19.6905	0.55277	HIV+
S19.11522	3.02057	HIV+		S19.6918	2.71115	HIV+
S19.11572	1.53783	HIV+		S17.6934	1.52656	HIV-
S20.11608	1.99416	HIV+		S20.7027	1.62132	HIV+
S20.11623	1.92723	HIV+		S19.7086	0.975821	HIV+
S18.11656	1.61775	HIV-		S20.7128	1.39418	HIV+
S19.11675	0.5405	HIV+		S19.7130	2.80704	HIV+
S17.11687	2.53797	HIV-		S20.7157	0.568025	HIV+
S18.11725	2.45243	HIV-		S19.7183	0.351497	HIV+
S17.11743	1.30552	HIV-		S18.7206	2.08795	HIV-
S18.11769	2.08334	HIV-		S19.7218	0.431708	HIV+
S19.11827	2.98285	HIV+		S17.7270	0.446884	HIV-
S18.11848	1.10547	HIV-		S19.7299	1.75261	HIV+
S19.11851	3.29641	HIV+		S17.7308	1.53804	HIV-
S19.11861	1.15954	HIV+		S18.7340	1.75785	HIV-
S18.11871	1.27075	HIV-		S18.7344	1.00958	HIV-
S18.11907	1.83157	HIV-		S19.7401	0.933063	HIV+
S19.11920	0.616462	HIV+		S18.7462	1.46489	HIV-
S19.11922	1.19807	HIV+		S19.7491	1.68067	HIV+
S19.11951	3.40927	HIV+		S19.7582	0.611235	HIV+
S19.11958	1.91008	HIV+		S17.7647	1.70288	HIV-
S19.11999	2.91774	HIV+		S19.7712	1.58579	HIV+
S19.12044	1.75819	HIV+		S19.7719	1.78466	HIV+
S19.12146	3.35705	HIV+		S19.7805	1.66413	HIV+
S19.12152	1.35771	HIV+		S19.7831	1.50356	HIV+
S20.12245	2.17188	HIV+		S19.7842	0.585321	HIV+
S19.12332	0.308723	HIV+		S20.7852	1.65105	HIV+
S19.12354	1.62294	HIV+		S20.7858	1.3261	HIV+
S19.12424	0.961515	HIV+		S19.7957	0.372249	HIV+
S19.12501	1.57279	HIV+		S19.7998	1.06252	HIV+
S18.12513	2.10712	HIV-		S19.7999	0.828343	HIV+
S18.12568	1.87926	HIV-		S18.8004	0.605679	HIV-
S19.12653	1.67819	HIV+		S18.8020	0.661989	HIV-
S18.12736	1.46568	HIV-		S18.8045	3.22947	HIV-
S19.12739	2.64723	HIV+		S19.8046	1.63633	HIV+
S19.12745	2.90799	HIV+		S20.8050	1.81625	HIV+
S18.12754	2.27914	HIV-		S19.8070	1.13372	HIV+
S18.12831	2.18192	HIV-		S18.8080	1.59752	HIV-
S20.12834	1.48018	HIV+		S18.8124	1.1786	HIV-
S19.12848	1.90291	HIV+		S19.8133	1.88003	HIV+
S17.12882	4.19801	HIV-		S20.8170	1.01721	HIV+
S17.12913	1.44299	HIV-		S19.8174	1.19835	HIV+
S19.12928	3.18971	HIV+		S19.8183	1.61507	HIV+
S20.12960	1.7183	HIV+		S19.8269	1.7983	HIV+
S17.12962	1.6782	HIV-		S17.8273	3.36154	HIV-
S19.12973	0.927241	HIV+		S20.8291	1.43018	HIV+
S19.13046	2.8712	HIV+		S20.8325	2.13586	HIV+
S19.13102	2.10828	HIV+		S20.8328	1.54037	HIV+
S19.13125	2.52984	HIV+		S19.8349	0.866542	HIV+
S18.13156	1.66672	HIV-		S19.8360	1.06853	HIV+
S19.13262	2.13035	HIV+		S19.8397	2.22882	HIV+
S17.13346	2.0176	HIV-		S19.8436	0.876544	HIV+
S19.13390	1.00247	HIV+		S20.8437	1.39264	HIV+
S20.13424	0.911219	HIV+		S19.8477	2.2561	HIV+
S18.13503	2.72867	HIV-		S20.8517	1.69923	HIV+
S18.13546	2.06157	HIV-		S18.8525	0.645605	HIV-
S19.13631	1.22701	HIV+		S19.8561	1.02215	HIV+
S19.13679	1.48843	HIV+		S20.8574	1.60813	HIV+
S19.13706	2.54529	HIV+		S19.8590	1.08579	HIV+
S19.13742	1.45779	HIV+		S19.8623	0.738682	HIV+
S18.13857	3.69389	HIV-		S19.8625	0.770071	HIV+
S19.13888	2.93264	HIV+		S18.8629	0.685347	HIV-
S17.13909	1.56038	HIV-		S19.8659	1.59326	HIV+
S19.13953	1.86487	HIV+		S19.8721	1.02165	HIV+
S19.13962	1.44299	HIV+		S20.8745	1.07407	HIV+
S20.14144	2.0392	HIV+		S18.8754	1.62288	HIV-
S19.14146	0.924072	HIV+		S18.8756	1.56834	HIV-
S19.14282	1.66461	HIV+		S20.8771	1.11942	HIV+
S18.14388	2.12161	HIV-		S19.8772	0.765567	HIV+
S17.14545	1.00034	HIV-		S19.8785	0.551875	HIV+
S19.14642	0.523945	HIV+		S19.8801	1.44892	HIV+
S19.14644	-0.0679985	HIV+		S19.8804	2.13624	HIV+
S17.14656	1.01233	HIV-		S19.8830	1.43884	HIV+
S18.14675	1.13437	HIV-		S20.8868	0.831475	HIV+
S19.14687	2.08125	HIV+		S19.8915	0.85246	HIV+
S20.14788	2.0464	HIV+		S20.8929	1.8316	HIV+
S19.14810	0.0455202	HIV+		S20.8933	0.997271	HIV+
S20.14812	0.0394191	HIV+		S19.8953	2.95504	HIV+
S20.14818	2.60525	HIV+		S19.8959	0.937141	HIV+
S18.14831	1.41593	HIV-		S19.8967	1.12622	HIV+
S18.14835	1.22982	HIV-		S19.8980	1.23222	HIV+
S18.14892	1.76903	HIV-		S18.9004	1.68788	HIV-
S20.14920	1.53327	HIV+		S19.9011	2.17676	HIV+
S18.14939	2.04524	HIV-		S17.9077	0.278775	HIV-
S20.14961	3.21648	HIV+		S17.9106	1.6315	HIV-
S19.15021	1.49117	HIV+		S20.9132	2.5817	HIV+
S20.15106	1.19444	HIV+		S18.9153	0.44057	HIV-
S20.15119	1.8963	HIV+		S18.9167	1.99178	HIV-
S18.15144	1.18906	HIV-		S19.9169	1.11251	HIV+
S17.15150	1.74125	HIV-		S20.9187	1.45543	HIV+
S19.15329	1.51656	HIV+		S17.9207	2.84834	HIV-
S19.15404	2.68327	HIV+		S18.9237	2.04694	HIV-
S19.15419	2.34003	HIV+		S18.9272	1.00939	HIV-
S18.15483	0.60883	HIV-		S18.9306	1.44143	HIV-
S17.15487	1.31765	HIV-		S19.9308	0.657087	HIV+
S19.15504	0.82839	HIV+		S17.9335	2.61305	HIV-
S19.15516	0.969159	HIV+		S20.9350	1.66598	HIV+
S19.15540	1.31736	HIV+		S19.9359	1.58858	HIV+
S19.15589	0.049434	HIV+		S19.9382	0.444103	HIV+
S18.15595	1.36048	HIV-		S19.9417	1.16224	HIV+
				S19.9462	1.11362	HIV+
				S19.9480	1.80974	HIV+
				S19.9509	1.82479	HIV+
				S19.9562	1.27885	HIV+
				S18.9568	1.88057	HIV-
				S19.9585	0.116452	HIV+
				S19.9588	2.19255	HIV+
				S18.9623	1.12757	HIV-
				S20.9659	2.61906	HIV+
				S20.9688	1.39217	HIV+
				S18.9702	0.306238	HIV-
				S19.9708	1.38997	HIV+
				S18.9719	0.478143	HIV-
				S18.9770	0.585842	HIV-
				S20.9829	2.74671	HIV+
				S19.9839	-0.160161	HIV+
				S20.9864	1.03902	HIV+
				S18.9887	1.60149	HIV-
				S20.10010	1.08713	HIV+
				S17.10048	1.83057	HIV-
				S20.10065	2.72818	HIV+
				S19.10074	0.37042	HIV+
				S19.10082	0.823619	HIV+
				S20.10097	0.869755	HIV+
				S18.10104	1.79187	HIV-
				S20.10149	2.42251	HIV+
				S20.10177	1.45964	HIV+
				S19.10181	1.92333	HIV+
				S20.10244	1.78264	HIV+
				S19.10261	1.30486	HIV+
				S20.10280	3.68459	HIV+
				S18.10283	1.85766	HIV-
				S19.10285	1.14015	HIV+
				S19.10336	3.56086	HIV+
				S18.10344	1.7473	HIV-
				S17.10358	1.38579	HIV-
				S19.10407	1.11948	HIV+
				S19.10418	1.73636	HIV+
				S19.10427	1.30174	HIV+
				S19.10469	0.895949	HIV+
				S20.10477	1.96542	HIV+
				S18.10479	1.07761	HIV-
				S19.10492	0.494753	HIV+
				S19.10496	1.32062	HIV+
				S18.10506	0.16791	HIV-
				S20.10545	1.46098	HIV+
				S19.10633	0.733404	HIV+
				S19.10657	0.381197	HIV+
				S18.10671	0.504126	HIV-
				S19.10727	2.15154	HIV+
				S20.10735	1.70146	HIV+
				S18.10826	1.99474	HIV-
				S17.10836	0.480237	HIV-
				S20.10870	1.31673	HIV+
				S20.10874	1.58272	HIV+
				S18.10878	1.84091	HIV-
				S18.10954	2.68211	HIV-
				S17.10962	1.71742	HIV-
				S19.10986	1.79773	HIV+
				S18.10997	1.93795	HIV-
				S19.11016	0.908425	HIV+
				S20.11081	1.85135	HIV+
				S20.11087	2.38787	HIV+
				S20.11105	1.35482	HIV+
				S19.11142	0.781206	HIV+
				S19.11168	1.21889	HIV+
				S20.11181	1.30388	HIV+
				S20.11296	1.51069	HIV+
				S17.11297	1.09822	HIV-
				S17.11320	1.2036	HIV-
				S18.11335	0.289375	HIV-
				S19.11386	1.69678	HIV+
				S18.11408	1.76802	HIV-
				S17.11413	1.32548	HIV-
				S18.11431	1.67264	HIV-
				S19.11495	3.22421	HIV+
				S19.11501	3.26143	HIV+
				S19.11560	0.485222	HIV+
				S17.11566	1.99007	HIV-
				S19.11572	1.23628	HIV+
				S20.11608	1.64323	HIV+
				S18.11613	1.95103	HIV-
				S18.11642	0.960152	HIV-
				S19.11675	0.346875	HIV+
				S18.11677	0.824529	HIV-
				S17.11687	2.12819	HIV-
				S19.11722	1.2319	HIV+
				S19.11774	1.18131	HIV+
				S19.11795	1.85311	HIV+
				S18.11826	2.01088	HIV-
				S20.11832	1.09986	HIV+
				S18.11848	0.850707	HIV-
				S19.11851	1.64868	HIV+
				S19.11883	0.559156	HIV+
				S17.11924	3.48	HIV-
				S19.11951	1.72906	HIV+
				S19.11954	0.573571	HIV+
				S19.11958	1.56824	HIV+
				S18.11979	1.88542	HIV-
				S19.12007	1.36404	HIV+
				S19.12010	2.63778	HIV+
				S19.12017	3.99007	HIV+
				S19.12037	1.94874	HIV+
				S19.12044	1.4328	HIV+
				S20.12045	1.28727	HIV+
				S19.12047	0.739677	HIV+
				S18.12054	2.05129	HIV-
				S19.12070	2.12152	HIV+
				S19.12077	1.75592	HIV+
				S20.12089	1.97181	HIV+
				S19.12144	1.04093	HIV+
				S19.12146	1.13843	HIV+
				S19.12152	2.06005	HIV+
				S19.12161	1.14598	HIV+
				S20.12245	1.80172	HIV+
				S20.12297	1.26248	HIV+
				S19.12334	1.10259	HIV+
				S18.12399	2.17606	HIV-
				S19.12424	1.57145	HIV+
				S20.12445	1.49749	HIV+
				S20.12457	1.09473	HIV+
				S19.12501	1.26746	HIV+
				S18.12550	1.19666	HIV-
				S19.12581	2.786	HIV+
				S19.12604	0.504547	HIV+
				S19.12615	2.16894	HIV+
				S19.12627	0.555766	HIV+
				S17.12629	1.78642	HIV-
				S19.12673	0.687057	HIV+
				S20.12728	1.6467	HIV+
				S18.12736	1.17194	HIV-
				S19.12739	2.22562	HIV+
				S19.12745	2.45817	HIV+
				S19.12752	2.14462	HIV+
				S18.12779	2.81138	HIV-
				S19.12827	2.16427	HIV+
				S20.12849	2.52038	HIV+
				S19.12873	1.3052	HIV+
				S17.12882	1.66157	HIV-
				S18.12886	2.20007	HIV-
				S18.12899	1.29207	HIV-
				S17.12913	1.15171	HIV-
				S18.12944	1.17321	HIV-
				S19.12947	1.45258	HIV+
				S19.12955	2.87333	HIV+
				S18.13061	0.752626	HIV-
				S20.13084	1.00696	HIV+
				S19.13090	2.01454	HIV+
				S20.13169	0.58389	HIV+
				S17.13196	2.18938	HIV-
				S20.13238	1.25275	HIV+
				S19.13253	3.81672	HIV+
				S19.13314	1.04687	HIV+
				S19.13333	2.0946	HIV+
				S19.13390	0.758853	HIV+
				S20.13414	1.8865	HIV+
				S20.13424	0.677477	HIV+
				S20.13476	5.69332	HIV+
				S18.13479	0.868843	HIV-
				S18.13485	0.57066	HIV-
				S20.13495	1.81574	HIV+
				S19.13512	1.57237	HIV+
				S20.13517	1.39789	HIV+
				S18.13534	2.2473	HIV-
				S18.13546	1.70334	HIV-
				S19.13556	1.42767	HIV+
				S20.13564	1.40331	HIV+
				S19.13585	1.22768	HIV+
				S20.13662	1.59749	HIV+
				S18.13672	2.01813	HIV-
				S19.13673	2.41872	HIV+
				S19.13682	1.94362	HIV+
				S19.13706	1.13131	HIV+
				S19.13715	0.661462	HIV+
				S19.13729	0.432812	HIV+
				S19.13805	3.10319	HIV+
				S19.13820	1.81625	HIV+
				S17.13914	1.92893	HIV-
				S18.13915	1.7006	HIV-
				S19.13916	1.39954	HIV+
				S18.14005	0.86955	HIV-
				S18.14022	1.62012	HIV-
				S17.14027	1.87359	HIV-
				S19.14058	0.616288	HIV+
				S19.14069	1.55551	HIV+
				S18.14078	1.57378	HIV-
				S20.14096	1.97472	HIV+
				S19.14189	1.745	HIV+
				S19.14282	1.34934	HIV+
				S19.14360	1.7278	HIV+
				S19.14431	2.20052	HIV+
				S19.14454	1.46199	HIV+
				S19.14461	0.681396	HIV+
				S20.14478	2.88113	HIV+
				S19.14539	3.19946	HIV+
				S19.14599	1.20017	HIV+
				S18.14603	1.29376	HIV-
				S20.14630	0.868146	HIV+
				S19.14642	0.332112	HIV+
				S19.14644	0.425576	HIV+
				S18.14673	1.26882	HIV-
				S20.14686	2.62628	HIV+
				S17.14689	0.686954	HIV-
				S18.14714	1.25489	HIV-
				S19.14720	1.37148	HIV+
				S18.14726	2.33376	HIV-
				S19.14756	1.83415	HIV+
				S20.14788	0.806147	HIV+
				S19.14791	2.53673	HIV+
				S20.14812	0.299686	HIV+
				S20.14818	2.18819	HIV+
				S18.14831	2.12972	HIV-
				S18.14835	0.309552	HIV-
				S17.14861	1.20763	HIV-
				S19.14884	2.1861	HIV+
				S20.14891	1.3059	HIV+
				S20.14920	2.26869	HIV+
				S18.14983	1.46578	HIV-
				S20.15070	2.65451	HIV+
				S17.15118	1.49786	HIV-
				S20.15119	1.55596	HIV+
				S18.15134	2.1473	HIV-
				S18.15158	1.71393	HIV-
				S18.15161	1.35499	HIV-
				S19.15204	1.32807	HIV+
				S20.15206	1.41356	HIV+
				S18.15298	1.67486	HIV-
				S20.15304	2.04632	HIV+
				S20.15332	1.22044	HIV+
				S17.15342	3.05454	HIV-
				S20.15344	1.33522	HIV+
				S20.15410	2.20132	HIV+
				S18.15411	1.73827	HIV-
				S20.15434	3.672	HIV+
				S17.15442	1.58806	HIV-
				S20.15450	1.39486	HIV+
				S18.15483	0.407811	HIV-
				S19.15515	0.435967	HIV+
				S19.15516	1.58114	HIV+
				S20.15520	0.96038	HIV+
				S19.15535	0.497486	HIV+
				S19.15559	2.02725	HIV+
				S20.15576	1.90614	HIV+
				S18.15595	1.07812	HIV-
				S19.15603	1.51999	HIV+

## Sheet: Figure 7f-k
Figure 7f										Figure 7g				Figure 7h			Figure 7i			Figure 7j			Figure 7k
NEU1-GSE18233				NEU1-GSE19811			NEU1-GSE23379			NEU2-GSE18233				NEU4-GSE23379			GLB1-GSE19811			Beta-galactosidase in plasma				Spearman rho
PLWoH	PLWH ART-	PLWH ART+		PLWoH	PLWH ART		PLWoH	PLWH ART		PLWoH	PLWH ART-	PLWH ART+		PLWoH	PLWH ART		PLWoH	PLWH ART		PLWoH	PLWH ART			All	PLWoH	PLWH ART
230.72	261.38	221.32		200.85	294.07		2162.66	2340.69		133.44	134.36	139.1		72.64	905.81		600.49	849.22		44.7336	103.94		FA2	0.2187	0.06892	0.2363
237.21	238.86	158.68		202.25	233.94		2548.15	2510.32		132.51	137.19	139.1		178.2	4173.21		324.03	467.88		36.2184	77.0279		FA2B	0.2838	0.2237	0.3022
245.57	245.57	191.34		199.47	321.8		2022.5	3131.01		137.19	137.19	142.02		110.09	221.8		372.22	666.29		34.9475	75.8318		Agalactosylated	0.2475	0.1222	0.2754
205.07	245.57	215.27		199.47	205.07		2274.5	2802.39		128.89	140.07	135.3		39.82	2006.62		377.41	494.56		24.781	65.6651		FA2G2	-0.3804	-0.09363	-0.5037
196.72	194.01	203.66		222.86	243.88		2236.94	2588.5		130.69	142.02	131.6		79.58	1887.96		442.64	474.41		22.008	53.3744		FA2BG2	-0.1028	0.1431	-0.1135
184.82	263.2	254.23		221.32	344.89		2089.34	2047.1		136.24	135.3	132.51		169.39	176.9		313	734.19		21.4099	50.714		Terminal digalactosylated	-0.349	-0.07805	-0.4635
198.09	212.31	340.14			321.8		2079.48	2317.43		135.3	135.3	136.24		596.5	350.66			719.08		18.4269	46.5277
202.25	162.02	219.79					2352.47	3708.59		137.19	137.19	135.3		37.84	430.78					18.4197	39.9493
	266.87	263.2					2904.99	4622.99			135.3	136.24		24.1	850.12					16.0276	39.3512
	222.86	233.94					2251.6	4414.18			138.14	135.3		0	236.92					15.4295	39.3512
	333.14	265.03					2372.82	3822.81			137.19	139.1		55.77	638.43					14.8315	38.7532
	300.25	206.5					2878.82	3704.12			134.36	137.19		0	6366.35					13.3436	38.1551
	367.09	171.25						3316.74			139.1	136.24			536.51					12.4393	35.1649
	306.55	207.94						3508.6			137.19	137.19			223.17					10.802	34.5669
	195.36	321.8						2806.62			136.24	137.19			1224.29					10.0471	31.7705
	177.29	317.37									136.24	138.14								9.44908	31.5767
	233.94	191.34									135.3	137.19								6.3541	26.1943
	194.01	218.27									138.14	133.44									17.7915
	194.01	282.09									134.36	131.6									12.0728
	210.84	256									137.19	133.44									11.8413
	266.87	245.57									141.04	139.1									10.6452
	263.2	245.57									139.1	135.3									5.86082
	290.02	238.86									140.07	140.07									3.46865
	207.94	230.72									134.36	140.07									2.8706
	186.11	245.57									137.19	134.36
	199.47	319.57									131.6	138.14
	313	144.01									134.36	145.01
	209.38	184.82									138.14	135.3
	259.57	209.38									143.01	138.14
	282.09	212.31									140.07	136.24
	203.66	242.19									140.07	141.04
	256	213.78									136.24	138.14
	352.14	451.94									139.1	138.14
	202.25	176.07									137.19	134.36
	237.21	209.38									137.19	143.01
	265.03	300.25									137.19	138.14
	237.21	219.79									139.1	133.44
	245.57	184.82									140.07	135.3
	237.21	284.05									132.51	132.51
	219.79	176.07									137.19	132.51
	219.79	196.72									132.51	138.14
	219.79	245.57									138.14	137.19
	326.29	225.97									141.04	138.14
	340.14	215.27									137.19	135.3
	207.94	213.78									138.14	137.19
	433.53	445.72									142.02	137.19
	308.69	310.83									137.19	140.07
	374.81	352.14									135.3	135.3
	272.48	286.03									141.04	138.14
	280.14	259.57									139.1	141.04
	401.71	261.38									136.24	134.36
	181.02	233.94									141.04	139.1
	326.29	274.37									137.19	138.14
	252.48	232.32									142.02	144.01
	448.82	230.72									136.24	131.6
	315.17	266.87									134.36	140.07
	344.89	427.57									138.14	140.07
	347.29	178.53									140.07	138.14
	200.85	265.03									139.1	135.3
	216.77	196.72									139.1	139.1
	202.25	198.09									139.1	136.24
	261.38	256									136.24	140.07
	225.97	250.73									140.07	137.19
	225.97	210.84									139.1	140.07
	205.07	243.88									139.1	142.02
	158.68	272.48									139.1	140.07
	221.32	233.94									137.19	138.14
	247.28										140.07
	274.37										131.6
	198.09										139.1
	186.11										138.14
	238.86										135.3
	415.87										134.36
	357.05										135.3
	249										138.14
	310.83										137.19
	209.38										132.51
	272.48										142.02
	237.21										130.69
	300.25										140.07
	225.97										140.07
	198.09										140.07
	315.17										132.51
	294.07										144.01
	243.88										133.44
	362.04										142.02
	227.54										133.44
	286.03										138.14
	328.56										142.02
	286.03										135.3
	367.09										134.36
	233.94										132.51
	310.83										138.14
	335.46										139.1
	209.38										139.1
	308.69										139.1
	324.03										138.14
	247.28										136.24
	237.21										139.1
	216.77										139.1
	245.57										135.3
	202.25										139.1
	272.48										134.36
	310.83										136.24
	230.72										135.3
	200.85										138.14
	247.28										137.19
	250.73										139.1
	321.8										132.51
	235.57										135.3
	182.28										141.04

## Sheet: Figure_8
Figure 8B									Figure 8c			Figure 8d									Figure 8e											Figure 8F
ADCC			ADCP			ADCD			gp120 Ab			Adjusted ADCC			Adjusted ADCP			Adjusted ADCD				Spearman rho										FA2	ADCC_adjusted		FA2G2	ADCC_adjusted		FA2B	ADCC_adjusted		FA2BG2	ADCC_adjusted
Women	Men		Women	Men		Women	Men		Women	Men		Women	Men		Women	Men		Women	Men			FA2	FA2B	FA2G2	FA2BG2	Fucosylated	Agalactosylated	Terminal galactosylated	Sialylated	Bisected		30.88	3.5		10.69	3.5		7.42	3.5		1.17	3.5
17.93			139458			717			0.41			3.5	6.78		1.30514e+06	5.16593e+06		5832.37	8238.29		ADCC	-0.305	-0.289	0.2871	0.1912	-0.192	-0.298	0.2823	0.3182	-0.144		31.8	6.67		10.76	6.67		4.9	6.67		0.94	6.67
29.26			281536			1642			0.65			6.67	5.41		1.88482e+06	2.41641e+06		10274.8	2600.88		ADCP	-0.143	-0.12	0.1653	0.1313	0.0322	-0.147	0.1423	0.177	-0.065		16.98	4.27		18.55	4.27		2.5	4.27		1.55	4.27
28.38			155311			345			0.25			4.27	7.28		1.03408e+06	1.66549e+06		7255.87	3085.54		ADCD	-0.076	-0.056	0.1047	0.1239	0.0958	-0.079	0.0881	0.1083	-0.002		36.51	0.49		10.64	0.49		6.68	0.49		1.02	0.49
	56.02			382539			814			2.2		0.49	5.06		1.12288e+06	2.05745e+06		5464.88	3697.51													23.76	2.9		15.79	2.9		4.26	2.9		1.54	2.9
0			49361.2			294			0.00552629			2.9	4.36		931490	2.56683e+06		4280.36	3284.72													16.45	6.62		21.06	6.62		3.42	6.62		2.27	6.62
0			285622			398			0.46			6.62	2.19		908151	707992		3935.07	2212.39													14.58	2.04		19.99	2.04		2.45	2.04		1.83	2.04
												2.04	2.01		1.40101e+06	1.06575e+06		7957.31	1276.12													19.48	2.47		17.74	2.47		5.48	2.47		1.89	2.47
												2.47	3.16		1.85912e+06	970668		2823.83	1622.27													18.54	2.49		18.36	2.49		3.05	2.49		1.62	2.49
7.9			198404			1242			0.23			2.49	3.62		1.46839e+06	1.51438e+06		4547.22	1422.84													14.99	5.02		17.69	5.02		2.79	5.02		1.9	5.02
												5.02	2.97		1.70242e+06	1.98385e+06		7296.51	5761.57													39.25	0.91		8.41	0.91		9.45	0.91		0	0.91
												0.91	3.39		1.1547e+06	3.02649e+06		5837.79	2696.63													7.59	2.87		23.54	2.87		2.55	2.87		3.07	2.87
16.3			150293			351			0.09			2.87	2.88		1.25166e+06	2.40337e+06		5746.91	14845.8													26.65	2.16		14.41	2.16		5.09	2.16		0	2.16
15.06			169711			914			0.75			2.16	2.95		1.10732e+06	1.17513e+06		1952.17	1241.08													24.52	1.88		12.91	1.88		11.55	1.88		1.63	1.88
50.39			219976			1010			0.18			1.88	3.05		1.06578e+06	769708		1754.92	2182.44													23.59	2.93		15.44	2.93		3.99	2.93		1.45	2.93
												2.93	2.63		845873	1.84985e+06		2483.57	6591.71													28.74	3.51		11.01	3.51		5.09	3.51		0	3.51
												3.51	2.04		929456	2.0115e+06		4551.14	2032.27													35.77	1.84		7.82	1.84		10.81	1.84		0.99	1.84
38.81			198528			350			0.18			1.84	2.5		1.62314e+06	721508		2223.95	2294.87													20.52	0.34		17.48	0.34		3.42	0.34		1.59	0.34
62.67			419032			1917			3.15			0.34	1.57		858879	852539		5376.55	1732.7													20.99	4.09		17.21	4.09		5.05	4.09		1.64	4.09
												4.09	1.49		861252	1.1571e+06		2399	1346.66													17.55	2.16		15.36	2.16		5.81	2.16		2.01	2.16
												2.16	2.12		1.98189e+06	1.49491e+06		2967.15	2722.87													48.38	0.76		7.05	0.76		12.84	0.76		0.98	0.76
												0.76	2.25		2.46771e+06	1.08506e+06		2960.61	7813.01													32.65	1.11		12.32	1.11		5.28	1.11		0	1.11
10.61			487469			1000			0.63			1.11	1.21		609155	506497		1353.14	921.22													10.57	3.28		23.29	3.28		1.86	3.28		1.55	3.28
12.46			615378			903			1.04			3.28	2		925797	935179		3106.61	990.92													24.78	3.16		14.35	3.16		6.22	3.16		1.52	3.16
2.32			40108			257			0			3.16	1.61		732664	958262		3000.37	5989.67													26.5	0.2		13.37	0.2		6.41	0.2		0	0.2
35.85	81.79		203448	681713		335	4211		0.19	0.283649		0.2	1.61		1.20903e+06	1.21362e+06		3745.78	7288.28													25.69	2.05		13.31	2.05		5.53	2.05		0	2.05
	21.01			306922			2750			0.68		2.05	1.77		642788	612738		4011.09	948.95													25.17	1.72		13.89	1.72		4.3	1.72		1.24	1.72
31.9	89.17		296531	796850		665	710		0.58	0.263292		1.72	1.72		720513	1.18372e+06		1823.41	2204.94													32.64	2.02		9.33	2.02		7.79	2.02		1.13	2.02
	73.11			556833			888			0.107789		2.02	1.33		498135	1.46417e+06		2277.38	5532.97													19.87	2.61		18.58	2.61		3.92	2.61		1.78	2.61
46.92	52.1		245819	218824		1832	398		0.6	0.43		2.61	1.42		1.09884e+06	702265		2067.52	774.21													24.17	1.42		14.33	1.42		5.61	1.42		1.38	1.42
59.71	77.12		356817	249245		1621	317		0.44	1.39		1.42	1.16		869691	855638		4483.43	1285.15													22.6			14.51			3.59			0
34.5			306544			1618			1.85				0.99			662446			1261.69													27.25	0.44		13.24	0.44		8.34	0.44		1.53	0.44
	43.79			232170			278			0.22		0.44	1.2		341768	908336		1757.15	646.75													22.2	0.79		14.58	0.79		2.76	0.79		1.18	0.79
	81.7			573613			2044			0.31		0.79	0.31		1.10169e+06	453064		2812.66	4059.41													21.68	0.76		16.02	0.76		4.27	0.76		1.72	0.76
												0.76	0.98		478189	709688		3627.11	2012.48													18.96	0.68		17.35	0.68		5.36	0.68		2.26	0.68
39.23			115746			301			0.03			0.68	1.21		744715	768011		1110.67	2416.56													26.86	1.27		12.51	1.27		6.38	1.27		1.45	1.27
	91.22			739160			606			1.33		1.27	0.92		501330	758531		991.3	1601.9													17.54	1.36		20.41	1.36		3.57	1.36		2.19	1.36
43.93	77.31		625304	471001		3034	1902		0.578441	1.35		1.36	1.26		812008	384090		3688.91	536.05													41.73			8.1			5			0.8
61.26	76.28		176765	588218		519	1065		0.21	2.42			1.15			609721			2336.35													23.86	1.45		13.62	1.45		4.67	1.45		1.45	1.45
51.99	74.51		524359	409915		2103	2064		3.1	1.14		1.45	1.15		464359	387716		1608.17	998.92													37.73	1.84		7.37	1.84		10.44	1.84		1.46	1.84
												1.84	0.96		712227	512707		2004.08	2084.58													28.92	1.8		11.9	1.8		9.03	1.8		1.73	1.8
	78.99			433152			3583			0.91		1.8	1.1		850615	505397		3006.36	779.78													26.3	1.82		13.53	1.82		6.06	1.82		1.52	1.82
	74.98			400854			1924			1.21		1.82	0.99		921874	966735		1566.11	3431.82													40.7	0.76		7.83	0.76		9.89	0.76		1.43	0.76
73.12	88.89		180016	562844		823	1771		0.36	0.73		0.76	0.98		1.08102e+06	529882		5245.13	2114.44													31.04	0.55		8.94	0.55		6.34	0.55		1.01	0.55
	63.4			624552			631			0.31		0.55	0.62		512562	728925		1149.47	956.99													18.61	0.78		17.97	0.78		6.95	0.78		2.65	0.78
	81.7			405462			447			0.58		0.78	0.87		407304	475264		3035.49	3931.35													35.19	0.17		9.02	0.17		8.4	0.17		1.42	0.17
												0.17	0.9		768890	776794		1577.31	2639.86													44.86	0.77		6.89	0.77		6.49	0.77		0	0.77
												0.77	1		555882	443631		1480.08	397.72													26.75	0.45		9.77	0.45		6.6	0.45		1.45	0.45
												0.45	0.66		430812	491031		2512.62	3228.58													26.63	0.55		11.78	0.55		3.39	0.55		0.89	0.55
												0.55	0.85		474291	277184		2891.93	1140.96													14.23	0.49		17.38	0.49		3.15	0.49		1.99	0.49
												0.49	0.79		387580	410367		719.53	2105.05													17.75	0.22		17.93	0.22		5.11	0.22		2.34	0.22
												0.22	0.77		1.24682e+06	633663		1476.09	2245.66													37.32	0.2		6.94	0.2		11.54	0.2		1.21	0.2
												0.2	0.57		226227	427706		1218.37	2254.56													34.53	0.23		9.49	0.23		9.88	0.23		0	0.23
												0.23	0.87		620545	415342		1794.76	770.21													16.42	0.69		21.62	0.69		2.51	0.69		1.49	0.69
	67.23			127807			335			0.00139728		0.69	0.81		587812	437520		2644.02	851.08													25.39	1.15		8.44	1.15		7.56	1.15		1.63	1.15
35.54			283873			527			0.73			1.15	0.75		714066	496616		2918.86	378.58													34.52	0.44		9.57	0.44		9.49	0.44		1.37	0.44
67.26			215985			748			0.47			0.44	0.65		764757	358834		1846.45	1806.8													30.4	0.39		10.06	0.39		11.2	0.39		1.8	0.39
36.67			327394			972			0.0299025			0.39	0.73		714805	383760		2160.53	1809.01													35.84	0.29		7.69	0.29		7.07	0.29		0.95	0.29
28.78			254961			2136			0.0722858			0.29	0.62		499003	330880		1489.51	1588.14													34.38	0.12		9.97	0.12		8.46	0.12		1.5	0.12
16.89			99664.8			582			0.0110083			0.12	0.47		589727	437793		865.36	2159.5													34.91	0.28		7.14	0.28		15.23	0.28		0	0.28
50.08			460214			689			0.23221			0.28	0.69		194550	322946		1273.57	820.83													27.11	0.26		12.57	0.26		4.01	0.26		1.02	0.26
												0.26	0.69		332006	556088		684.96	455.91													35.81	0.22		9.81	0.22		9.99	0.22		1.36	0.22
												0.22	0.57		238383	347781		1685.72	1404.41													25.95	0.35		12.27	0.35		8.55	0.35		1.76	0.35
0			72701.2			234			0.00201678			0.35	0.56		261612	179586		618.64	228.4													28.01	0.36		12.37	0.36		6.29	0.36		1.14	0.36
54.56			215946			427			0.43			0.36	0.45		484553	374154		1292.47	412.13													21	0.18		17.51	0.18		4.93	0.18		1.46	0.18
32.75			205798			1561			0.43			0.18	0.25		216458	352675		1165.58	2009.13													18.33	0.21		14.6	0.21		4.37	0.21		1.68	0.21
61.91	85.25		259610	564074		657	430		0.36	1.14		0.21	0.43		190404	348756		757.55	927.94													19.54	0.54		14.09	0.54		5.06	0.54		1.98	0.54
												0.54	0.46		244715	280373		830.99	980.04													33.91	0.16		8.06	0.16		12.2	0.16		1.35	0.16
												0.16	0.25		208824	244887		1185.37	0													31.77	0.19		11.15	0.19		5.54	0.19		0.93	0.19
32.67			452791			1156			0.410998			0.19	0.44		166022	403969		876.3	2331.02													23.2	0.15		16.63	0.15		4.23	0.15		1.53	0.15
												0.15	0.42		160833	229797		431.35	882.12													47.78			3.88			12.49			0.86
85.66			242142			1320			0.13				0.42			381761			749.67													44.39	0.16		7.52	0.16		6.9	0.16		0	0.16
92.39			214156			877			0.29			0.16	0.25		191758	174031		384.91	370.32													40.15	0.21		7.13	0.21		9.35	0.21		0.84	0.21
												0.21	0.4		175581	287385		564.76	1657.84													52.39			5.43			5.28			0
	87.21			399896			617			0.79			0.22			341433			959.19													10.07	0.17		22.61	0.17		2.72	0.17		2.25	0.17
	93.18			283025			395			0.74		0.17	0.31		168955	242653		677.61	439.34													35.1	0.2		7.5	0.2		7.71	0.2		1.12	0.2
96.73	83.94		489161	273308		831	1125		0.53	0.99		0.2	0.25		132843	207003		607.73	435.74													38.99	0.27		11.08	0.27		5.44	0.27		0	0.27
94.68			446760			1579			0.53			0.27	0.31		182426	162116		497.01	1379.3													35.44	0.2		10.82	0.2		5.91	0.2		0	0.2
												0.2	0.23		184737	125677		290.5	143.92													12.4	6.78		20.26	6.78		3.2	6.78		1.86	6.78
	91.69			427276			1086			1.32			0.17			239899			679.02													28.81	5.41		11.2	5.41		4.65	5.41		1.05	5.41
94.51	69.56		199247	409477		555	524		0.23	0.16			0.22			171826			582.28													25.54	7.28		13.65	7.28		7.48	7.28		1.53	7.28
39.31	63.03		341623	422663		2083	805		0.72	0.64			0.22			109788			100.02													14.25	5.06		17.58	5.06		3.23	5.06		1.92	5.06
33.4	53.78		124419	817637		556	2297		0.1	2.39			0.2			71737.8			240.3													13.11	4.36		20.62	4.36		1.95	4.36		1.71	4.36
41.43	58.92		244450	262928		757	283		0.17	0.11			0.15			101477			689.69													23.56	2.19		13.43	2.19		2.71	2.19		0.9	2.19
49.63	82.35		667706	713275		1781	2424		1.38	0.91823																						24.58	2.01		14.58	2.01		4.25	2.01		1.41	2.01
	82.54			427512			2193			1.04																						11.92	3.16		20.02	3.16		3.02	3.16		1.98	3.16
																																23.55	3.62		13.29	3.62		3.63	3.62		1.57	3.62
56.64	56.21		479316	185436		2156	321		0.82	0.0154651																						13.91	2.97		20.7	2.97		2.63	2.97		1.94	2.97
																																23.27	3.39		11.14	3.39		7.36	3.39		1.69	3.39
																																19.55	2.88		14.74	2.88		2.48	2.88		1.37	2.88
	92.53			477900			4066			2.95																						19.24	2.95		14.97	2.95		4.53	2.95		1.56	2.95
																																10.38	3.05		22.36	3.05		2.74	3.05		2.1	3.05
																																24.13	2.63		11.76	2.63		5.99	2.63		1.38	2.63
																																24.86	2.04		12.38	2.04		3.37	2.04		0.97	2.04
	83.1			450582			1798			0.85																						8.58	2.5		20.86	2.5		2.75	2.5		2.95	2.5
																																26.67	1.57		11.87	1.57		4.49	1.57		1.31	1.57
																																17.53	1.49		16.36	1.49		3.56	1.49		1.53	1.49
																																23.58	2.12		12.42	2.12		4.92	2.12		1.71	2.12
97.27			602056			2461			0.84																							15.01	2.25		18.92	2.25		3.5	2.25		1.74	2.25
	58.26			371404			440			0.0279124																						16.87	1.21		12.58	1.21		3.05	1.21		0.9	1.21
95.86			154787			972			0.0242175																							25.95	2		11.91	2		5.83	2		1.69	2
																																20.93	1.61		13.34	1.61		5.79	1.61		1.73	1.61
	83.38			682574			2419			1.08																						23.7	1.61		13.03	1.61		3.92	1.61		1.61	1.61
																																16.96	1.77		21.75	1.77		2.34	1.77		1.29	1.77
	65.08			543799			599			1.45																						17.7	1.72		16.9	1.72		4.66	1.72		1.86	1.72
	86.27			454825			2144			1.19																						26.02	1.33		11.32	1.33		3.96	1.33		1.03	1.33
																																24.6	1.42		15.83	1.42		3.51	1.42		1.01	1.42
94.68	63.96		432012	481666		1467	2539		1.77	1.13																						24.86	1.16		12.8	1.16		5.98	1.16		1.62	1.16
	88.05			258703			313			0.00453133																						20.35	0.99		18.43	0.99		5.62	0.99		2.09	0.99
0			111842			599			0.0103727																							21.16	1.2		14.06	1.2		4.14	1.2		1.67	1.2
	91.6			496597			966			1.14																						26.79	0.31		12.02	0.31		6.04	0.31		1.51	0.31
50.13			359803			958			0.65																							20.45	0.98		14.94	0.98		5.95	0.98		2.27	0.98
	0			99671			305			0.00866453																						18.11	1.21		16.77	1.21		5.18	1.21		1.67	1.21
																																14.85	0.92		17.67	0.92		3.9	0.92		1.63	0.92
35.74	89.92		649784	495482		1964	1902		0.91	2.16																						20.38	1.26		15.72	1.26		3.16	1.26		1.38	1.26
																																27.52	1.15		10.93	1.15		4.94	1.15		1.27	1.15
	71.8			788851			2981			0.53877																						6.06	1.15		18.11	1.15		1.38	1.15		2.3	1.15
17.93			477487			1381			0.77																							23.89	0.96		11.91	0.96		6.44	0.96		1.73	0.96
38.72			675108			1630			0.88																							29.17	1.1		10.76	1.1		4.39	1.1		1.01	1.1
	56.3			658094			864			0.9																						37.52	0.99		6.41	0.99		8.72	0.99		1.05	0.99
	63.77			187190			350			0.0109147																						22.91	0.98		13.12	0.98		5.65	0.98		1.45	0.98
25.93	76.84		158611	458359		383	2865		0.02	0.478324																						24.5	0.62		15.16	0.62		6.28	0.62		1.83	0.62
	85.43			306302			1026			4.27																						23.49	0.87		15.49	0.87		4.28	0.87		1.55	0.87
																																28.39	0.9		12.01	0.9		6.56	0.9		1.46	0.9
26.19	77.31		455616	629158		1360	1674		0.91	1.8																						15.46	1		13.73	1		4.74	1		2.04	1
																																18.13	0.66		16.35	0.66		4.2	0.66		2.11	0.66
	89.54			617378			1150			0.52																						25.67	0.85		10.61	0.85		6.85	0.85		1.4	0.85
	91.69			317039			491			0.52																						17.13	0.79		17.21	0.79		3.05	0.79		1.67	0.79
																																33.65	0.77		11.47	0.77		4.22	0.77		0.99	0.77
	81.23			612341			436			0.67																						25.79	0.57		11.65	0.57		4.85	0.57		1.72	0.57
																																18.18	0.87		14.94	0.87		2.69	0.87		1.11	0.87
																																27.73	0.81		12.62	0.81		4.58	0.81		1.22	0.81
																																18.44	0.75		14.22	0.75		4.24	0.75		1.6	0.75
																																26.79	0.65		13.03	0.65		4.63	0.65		1.01	0.65
																																20.78	0.73		12.08	0.73		3.56	0.73		1.27	0.73
																																20.06	0.62		14.65	0.62		4.12	0.62		1.6	0.62
																																21.47	0.47		13.49	0.47		2.55	0.47		1	0.47
																																21.12	0.69		9.91	0.69		5.18	0.69		0.82	0.69
																																15.38	0.69		16.81	0.69		2.41	0.69		1.23	0.69
																																21.95	0.57		12.89	0.57		6.26	0.57		1.4	0.57
6.83			156980			764			0.14																							32.03	0.56		9.66	0.56		7.85	0.56		1.31	0.56
65.04			122604			352			0.00946589																							21.99	0.45		15.48	0.45		4.5	0.45		1.34	0.45
85.38			240791			808			0.26																							18.19	0.25		18.18	0.25		3.62	0.25		1.79	0.25
93.6			128316			556			0.14																							19.07	0.43		18.14	0.43		5.15	0.43		1.86	0.43
85.69			290717			1246			0.17																							25.94	0.46		10.59	0.46		4.58	0.46		1.62	0.46
86.65			171568			937			0.06																							20.98	0.25		17.54	0.25		3.45	0.25		1.3	0.25
16.16			108782			697			0.02																							18.95	0.44		14.22	0.44		5.58	0.44		2.15	0.44
19.68	67.51		110993	497344		732	747		0.0294908	0.58																						30.12	0.42		10.92	0.42		4.56	0.42		1.06	0.42
33.76			210928			723			0.07																							27.82	0.42		7.94	0.42		5.24	0.42		1.19	0.42
30.24			362686			1953			1.68																							21.34	0.25		13.35	0.25		6.5	0.25		1.72	0.25
0	89.92		527222	698776		1677	2368		3.06	4.07																						18.06	0.4		15.94	0.4		3.99	0.4		2.01	0.4
36.98			452357			908			2.36																							29.56	0.22		12.27	0.22		5.39	0.22		1.3	0.22
41.46			364923			500			0.22																							16.62	0.31		17.69	0.31		3.39	0.31		1.49	0.31
66.9	87.11		209450	530970		1307	1856		0.33	1.89																						15.02	0.25		16.24	0.25		3.71	0.25		1.44	0.25
77.55			205450			1006			0.22																							25.61	0.31		10.79	0.31		7.98	0.31		1.56	0.31
45.96			346342			819			1.32																							17.55	0.23		15.49	0.23		5.03	0.23		1.9	0.23
28.89			379114			2152			1.82																							24.73	0.17		16.43	0.17		3.45	0.17		1.18	0.17
0			130810			608			0.02																							28.35	0.22		13.72	0.22		5.22	0.22		1.11	0.22
17.73			575126			690			0.23																							18.73	0.22		18.71	0.22		3.99	0.22		1.98	0.22
54.16			332674			1715			0.38																							12.45	0.2		17.23	0.2		3.54	0.2		2.24	0.2
16.01			919853			1089			0.74																							42.05	0.15		8.06	0.15		4.86	0.15		0.99	0.15
40.53			304825			463			0.16
55.63	90.1		134820	456632		946	416		0.13	4.16
40.69			130572			600			0.14
29.31			320503			478			0.43
94.37			364628			1026			0.51
96.53			406048			764			0.37
94.68	88.89		635363	584858		1731	3975		3.48	5.76
71.35			656288			1032			3.55
30.33			326251			875			2.03
29.88			206989			1355			1.06
	93.37			213750			396			0.13
6.18			369571			1145			0.31
0	95.42		269756	421639		1818	378		2.05	0.95
	68.91			954619			2702			3.98
0			316461			1538			0.39
50.84			421264			1355			2.4
26.66	86.93		285230	484651		2017	555		1.2	3.86
	83.19			815233			2894			0.843285
	94.3			394869			371			0.26
	89.17			256865			817			0.36
15.9			202148			1022			0.18
30.16			207581			1179			0.15
30.69			387767			800			1.17
35.51	47.06		327247	152006		1302	475		1.72	0.21
	26.24			232068			278			0.0221905
	64.71			479232			3151			0.98
	29.79			155959			387			0.0105782
	59.66			323755			658			0.38
	82.45			253098			423			0.26
	44.35			627541			3575			1.78
	91.22			229948			652			0.3
	97.67			468075			868			1.13
	74.7			399427			1624			0.78
	79.27			244224			528			0.0257865
	83.66			590745			1076			0.4
	92.06			830064			1630			2.17
	77.96			520618			1512			0.26
	91.5			650754			3754			2.26
	96.08			462742			3332			0.43
	67.88			491585			1394			0.69
	88.05			412419			437			0.44
	83.1			627600			3769			0.517131
	92.53			851431			4913			2.11
	85.06			338977			358			0.29
	73.58			603327			1270			2.91
	88.42			467399			1791			0.77
	62			577574			2849			1.32
	88.52			298476			769			0.77
	51.26			504900						2.06
	67.6			558281			1179			0.74
	57.98			450240			524			0.39
	70.21			285454			513			0.14

## Sheet: Figure_9
Figure 9c
Ab Conc (ug/ml)	A2			FA2			A2G2			FA2G2			Isotype
0.007813	0.594	0.559	0.538	0.69	0.682	0.684	0.663	0.783	0.713	0.597	0.56	0.611	0.089	0.067	0.072
0.015625	1.006	1.044	1.047	1.278	1.265	1.152	1.359	1.496	1.316	1.114	1.091	1.146	0.074	0.067	0.067
0.03125	1.912	1.799	1.744	2.092	1.912	2.019	2.24	2.304	2.209	1.896	1.805	1.886	0.065	0.081	0.071
0.0625	2.369	2.192	2.589	2.696	2.76	2.66	2.982	3.089	2.725	2.39	2.43	2.817	0.068	0.068	0.129
0.125	3.046	3.097	3.196	3.28	3.374	3.173	3.485	3.503	3.317	3.328	3.146	3.253	0.075	0.08	0.146
0.25	3.727	3.528	3.579	3.669	3.756	3.516	3.751	3.846	3.725	3.471	3.494	3.647	0.082	0.086	0.15
0.5	3.912	3.781	3.849			3.782		3.733	3.898	3.582	3.645	3.678	0.079	0.086	0.257
1	3.884	3.918	3.862	3.864	3.9	3.914	3.871	3.757	3.812	3.732	3.887	3.967	0.096	0.087	0.101
Figure 9d
Ab Conc (ug/ml)	A2			FA2			A2G2			FA2G2			Isotype
0.007813	0.541	0.526	0.533	0.668	0.648	0.657	0.595	0.553	0.582	0.881	0.554	0.493	0.057	0.059	0.057
0.015625	1.072	1.04	1.032	1.081	1.109	1.276	1.138	1.139	1.141	0.936	0.916	0.83	0.054	0.055	0.055
0.03125	1.849	1.815	1.884	2.071	1.982	2.154	1.942	1.691	1.786	1.604	1.518	1.507	0.052	0.053	0.06
0.0625	2.459	2.667	2.745	2.852	2.916	2.756	2.9	2.959	2.902	2.56	2.534	2.509	0.052	0.059
0.125	3.208	3.025	3.194	3.34	3.44	3.195	3.353	3.595	3.396	3.318	3.133	3.087	0.082	0.069	0.085
0.25	3.544	3.739	3.869	3.524	3.519	3.808	3.57	3.539	3.636	3.609	3.655	3.459	0.069	0.075	0.087
0.5	3.613	3.782	3.724	3.808	3.649	3.74	3.79	3.871	3.854	3.715	3.85	3.738	0.078	0.074	0.123
1	3.92	3.965	3.798	3.869	3.899		3.922	3.771	3.743	3.636	3.734	3.81	0.07	0.08	0.139
Figure 9e
Ab Conc (ug/ml)	FA2				A2G2				FA2G2				Isotype				A2
2.5	41.6391	20.5341	37.7111	34.1694	54.2053	84.2768	69.7766	83.5063	66.0762	47.7625	31.6732	42.8674	10.1987	0	12.3316	7.60624	71.7384	79.8069	71.3116	64.8832
1.25	26.1424	5.14139	14.1054	26.6625	82.3179	82.3094	79.5668	78.8505	37.5662	32.9206	36.7218	37.2011	31.4073	0	0	8.47244	76.1093	74.2353	69.4013	70.8021
0.625	5.77815	1.60013	13.0138	32.2927	83.9073	85.6618	84.1037	67.1208	44.3212	21.8561	30.5134	32.1483	14.0232	0	0	0	67.8146	71.7643	62.0672	65.2441
0.3125	20.6788	2.52872	27.5797	14.6441	69.0563	77.5405	74.8252	63.2591	53.7583	15.8596	12.8432	40.1606	36.8709	0	0	0	77.649	68.349	65.649	57.7732
0.15625	27.5331	7.87996	0	15.9072	67.7649	78.6265	71.9939	71.8849	60.3642	5.50338	22.9405	30.6686	8.5596	0	0	0	65.3311	56.4976	54.7331	64.2335
0.078125	34.0397	0	0	0	60.4636	71.8745	65.342	47.1984	23.2616	12.6961	11.3764	0	13.0795	0	0	0	54.3543	54.1997	47.3648	18.0366
Figure 9f
FA2	A2G2	FA2G2	A2
118	360.4	240.7	350
27.42	402.2	106.4	337.8
73.55	378	124.5	311.2
106.6	346.5	161.6	299.5
Figure 9g
FA2	A2G2	FA2G2	A2
85.4	68.21	85.39	78.02
110.02	80.42	101.98	90.94
85.25	63.13	77.15	75.82

[truncated: 6 more sheets: Supplementary_Figure_1e, Supplementary_Figure_2, Supplementary_Figure_3, Supplementary_Figure_4, Supplementary_Figure_5, Supplementary_Figure_7]
